# Supplementary material for: Two Different Antibody-Dependent Enhancement (ADE) Risks for SARS-CoV-2 Antibodies
Source: Front Immunol. 2021 Feb 24;12:640093. doi: 10.3389/fimmu.2021.640093 (PMC7943455; doi:10.3389/fimmu.2021.640093)
Supplement: Supplementary file 1 [file Table_1.XLSX]

## Sheet: S2 Wuhan
Position	Flux	AA	#	N	6CRZ	chain	residue	color
1	M:1	M	1	1
2	G:1	G	1	1
3	I:1	I	1	1
4	L:1	L	1	1
5	P:1	P	1	1
6	S:1	S	1	1
7	P:1	P	1	1
8	G:1	G	1	1
9	M:1	M	1	1
10	P:1	P	1	1
11	A:1	A	1	1
12	L:1	L	1	1
13	L:1	L	1	1
14	M:34 S:1	M	34	2
15	K:34 L:1	K	34	2
16	I:27 V:7 M:2 F:1	I	27	4
17	M:44 L:31 F:5 S:1	M	44	4
18	F:41 I:32 L:8 M:1	F	41	4
19	V:45 F:26 M:12 L:7 I:2 T:2	V	45	6
20	M:94 F:48 A:27 L:7 K:7 S:3 C:2	M	94	7
21	F:122 L:58 I:5 V:1 M:1 S:1 A:1	F	122	7
22	I:96 V:48 L:39 C:3 F:2 S:1	I	96	6
23	F:107 L:50 V:21 A:11	F	107	4
24	L:150 T:14 S:10 N:7 G:4 I:2 Q:1 M:1	L	150	8
25	L:122 P:43 F:7 V:7 I:6 A:2 Q:1 G:1	L	122	8
26	F:104 L:41 V:18 A:16 S:7 G:1 T:1 C:1	F	104	8
27	L:94 V:42 K:26 A:8 Y:6 F:5 T:5 I:2 E:1	L	94	9
28	T:108 S:41 A:36 F:2 L:1 V:1	T	108	6
29	L:101 S:41 Q:34 T:4 A:4 C:2 N:1 V:1 E:1	L	101	9
30	T:95 Q:41 E:30 V:9 D:6 F:6 N:1 S:1	T	95	8
31	S:100 C:41 G:35 L:5 R:3 T:2 N:1 Q:1 F:1	S	100	9
32	G:96 V:41 C:37 S:7 I:6 Q:1 T:1	G	96	7
33	S:98 N:41 G:36 Y:7 P:4 D:2 L:2 V:1 C:1	S	98	9
34	D:99 L:43 I:18 V:9 T:7 Y:6 H:4 S:3 N:3	D	99	9
35	L:103 T:47 I:40 F:2	L	103	4
36	D:97 T:45 S:25 E:10 N:9 A:6	D	97	6
37	R:153 T:10 L:9 K:8 S:3 N:3 A:2 G:2 F:1 Y:1	R	153	10	ARG	A	18	blue
38	C:107 T:45 K:29 R:7 L:2 A:1	C	107	6	CYS	A	19	blue
39	T:116 Q:40 P:24 L:6 A:2 E:2 S:1	T	116	7	THR	A	20	blue
40	T:100 L:40 Q:33 D:7 C:6 A:2 P:2 N:1	T	100	8	THR	A	21	blue
41	F:111 P:76 L:2 V:2	F	111	4	PHE	A	22	light blue
42	D:107 P:40 K:26 T:5 L:4 A:3 S:3 N:2 I:1	D	107	9	ASP	A	23	blue
43	D:107 A:40 M:21 L:13 G:6 P:2 Y:2	D	107	7	ASP	A	24	blue
44	V:100 Y:39 A:18 T:8 R:7 P:6 N:5 D:4 E:2 S:2	V	100	10	VAL	A	25	blue
45	Q:126 T:53 K:6 Y:2 I:2 S:2	Q	126	6	GLN	A	26	blue
46	A:100 N:40 V:27 P:9 T:7 F:6 Y:1 I:1	A	100	8	ALA	A	27	blue
47	P:107 S:75 E:6 N:2 F:1	P	107	5	PRO	A	28	blue
48	N:104 F:40 S:39 A:6 Q:2	N	104	5	ASN	A	29	blue
49	Y:98 T:40 S:38 N:7 K:6 Q:2	Y	98	6	TYR	A	30	blue
50	T:102 R:74 L:6 P:3 Q:2 K:2 N:2	T	102	7	THR	A	31	blue
51	Q:106 G:40 R:37 N:6 L:2	Q	106	5	GLN	A	32	blue
52	H:98 V:42 G:38 F:7 I:6	H	98	5	HIS	A	33	blue
53	T:95 Y:40 V:37 S:11 L:7 F:1	T	95	6	THR	A	34	blue
54	S:113 Y:78	S	113	2	SER	A	35	light green
55	S:107 P:40 Y:38 G:6	S	107	4	SER	A	36	light blue
56	M:95 D:40 N:33 H:7 S:6 P:4 R:3 K:2 F:1	M	95	9	MET	A	37	blue
57	R:113 K:40 D:38	R	113	3	ARG	A	38	yellow
58	G:113 V:40 D:36 T:2	G	113	4	GLY	A	39	light blue
59	V:113 F:40 I:37 T:1	V	113	4	VAL	A	40	light blue
60	Y:115 R:40 F:36	Y	115	3	TYR	A	41	yellow
61	Y:113 S:40 R:38	Y	113	3	TYR	A	42	yellow
62	P:113 S:78	P	113	2	PRO	A	43	light green
63	D:149 V:40 N:1 S:1	D	149	4	ASP	A	44	light blue
64	E:98 L:40 V:33 D:15 T:2 F:2 I:1	E	98	7	GLU	A	45	blue
65	I:113 H:39 L:37 R:1 Y:1	I	113	5	ILE	A	46	blue
66	F:111 S:41 H:35 V:3 Y:2	F	111	5	PHE	A	47	blue
67	R:113 T:41 L:38	R	113	3	ARG	A	48	yellow
68	S:115 Q:41 T:34 V:2	S	115	4	SER	A	49	light blue
69	D:143 Q:35 N:13 T:1	D	143	4	ASP	A	50	light blue
70	T:98 L:41 D:35 V:14 G:3 A:1	T	98	6	THR	A	51	blue
71	L:105 F:41 Y:38 S:6 H:2	L	105	5	LEU	A	52	blue
72	Y:98 L:41 F:38 H:9 V:6	Y	98	5	TYR	A	53	blue
73	L:151 P:41	L	151	2	LEU	A	54	light green
74	T:98 F:41 P:38 V:15	T	98	4	THR	A	55	light blue
75	Q:107 F:79 T:6	Q	107	3	GLN	A	56	yellow
76	D:129 S:41 H:11 G:8 Y:2 N:1	D	129	6	ASP	A	57	blue
77	L:100 N:41 S:34 H:7 T:4 R:4 P:2	L	100	7	LEU	A	58	blue
78	F:113 V:41 N:38	F	113	3	PHE	A	59	yellow
79	L:147 T:41 V:4	L	147	3	LEU	A	60	yellow
80	P:107 W:41 T:36 R:6 S:2	P	107	5	PRO	A	61	blue
81	F:154 Q:31 R:4 W:2 G:1	F	154	5	PHE	A	62	blue
82	Y:134 H:41 N:8 D:7 F:2	Y	134	5	TYR	A	63	blue
83	S:108 A:41 F:30 T:6 L:4 Y:3	S	108	6	SER	A	64	blue
84	N:107 I:41 S:36 T:6	N	107	4	ASN	A	65	light blue
85	V:107 H:41 L:37 F:4 R:1	V	107	5	VAL	A	66	blue
86	T:113 V:43 N:32 S:2	T	113	4	THR	A	67	light blue
87	G:100 S:42 V:18 I:11 R:7 W:6 M:4 T:2	G	100	8	GLY	A	68	blue
88	F:105 G:41 D:24 E:8 Y:6 L:2 N:2 V:1 Q:1	F	105	9	PHE	A	69	blue
89	H:98 T:42 S:33 N:8 I:7 M:2	H	98	6	HIS	A	70	blue
90	T:107 N:43 D:27 S:8 A:6 G:1	T	107	6	THR	A	71	blue
91	I:99 G:41 R:19 K:10 F:9 W:5 T:4 Q:2 A:2 S:1	I	99	10	ILE	A	72	blue
92	N:106 T:43 Y:17 G:9 I:8 K:4 Q:2 L:1 F:1	N	106	9	ASN	A	73	blue
93	H:98 K:43 T:20 V:14 L:7 Q:6 Y:2 I:1	H	98	8	HIS	A	74	blue
94	T:95 R:48 Y:33 N:9 A:6 Q:1	T	95	6	THR	A	75	blue
95	F:181 Y:6 T:2 I:2 L:1	F	181	5	PHE	A	76	blue
96	D:125 G:61 S:6	D	125	3	GLY	A	77	yellow
97	N:185 S:6 D:1	N	185	3	ASN	A	78	yellow
98	P:192	P	192	1	PRO	A	79	green
99	V:142 I:41 T:8 N:1	V	142	4	VAL	A	80	light blue
100	I:108 L:84	I	108	2	ILE	A	81	light green
101	P:161 D:20 K:9 N:2	P	161	4	PRO	A	82	light blue
102	F:192	F	192	1	PHE	A	83	green
103	K:105 N:41 G:39 R:7	K	105	4	LYS	A	84	light blue
104	D:186 H:6	D	186	2	ASP	A	85	light green
105	G:192	G	192	1	GLY	A	86	green
106	I:109 V:82 L:1	I	109	3	ILE	A	87	yellow
107	Y:192	Y	192	1	TYR	A	88	green
108	F:192	F	192	1	PHE	A	89	green
109	A:186 S:6	A	186	2	ALA	A	90	light green
110	A:145 S:41 T:6	A	145	3	ALA	A	91	yellow
111	T:185 I:6 S:1	T	185	3	THR	A	92	yellow
112	E:186 D:6	E	186	2	GLU	A	93	light green
113	K:189 H:2 R:1	K	189	3	LYS	A	94	yellow
114	S:192	S	192	1	SER	A	95	green
115	N:192	N	192	1	ASN	A	96	green
116	V:147 I:45	V	147	2	VAL	A	97	light green
117	V:114 I:78	V	114	2	VAL	A	98	light green
118	R:192	R	192	1	ARG	A	99	green
119	G:192	G	192	1	GLY	A	100	green
120	W:192	W	192	1	TRP	A	101	green
121	V:116 I:76	V	116	2	VAL	A	102	light green
122	F:192	F	192	1	PHE	A	103	green
123	G:192	G	192	1	GLY	A	104	green
124	S:143 T:49	S	143	2	SER	A	105	light green
125	T:180 S:12	T	180	2	THR	A	106	light green
126	M:113 L:52 F:27	M	113	3	MET	A	107	yellow
127	N:106 D:86	N	106	2	ASN	A	108	light green
128	N:149 S:43	N	149	2	ASN	A	109	light green
129	K:148 T:42 S:2	K	148	3	LYS	A	110	yellow
130	S:111 T:81	S	111	2	SER	A	111	light green
131	Q:192	Q	192	1	GLN	A	112	green
132	S:191 T:1	S	191	2	SER	A	113	light green
133	V:106 A:43 L:43	V	106	3	VAL	A	114	yellow
134	I:126 L:49 V:17	I	126	3	ILE	A	115	yellow
135	I:185 L:7	I	185	2	ILE	A	116	light green
136	I:98 V:82 M:9 L:2 F:1	I	98	5	ILE	A	117	blue
137	N:191 S:1	N	191	2	ASN	A	118	light green
138	N:192	N	192	1	ASN	A	119	green
139	S:141 A:44 G:7	S	141	3	SER	A	120	yellow
140	T:186 S:6	T	186	2	THR	A	121	light green
141	N:152 H:34 A:6	N	152	3	ASN	A	122	yellow
142	V:143 I:40 L:9	V	143	3	VAL	A	123	yellow
143	V:149 I:37 T:6	V	149	3	VAL	A	124	yellow
144	I:190 V:2	I	190	2	ILE	A	125	light green
145	R:142 K:43 E:4 Q:2 N:1	R	142	5	ARG	A	126	blue
146	A:107 V:85	A	107	2	ALA	A	127	light green
147	C:192	C	192	1	CYS	A	128	green
148	N:130 E:41 Y:19 I:2	N	130	4	ASN	A	129	light blue
149	F:192	F	192	1	PHE	A	130	green
150	E:107 Q:49 N:33 D:2 Y:1	E	107	5	GLU	A	131	blue
151	L:142 F:50	L	142	2	LEU	A	132	light green
152	C:192	C	192	1	CYS	A	133	green
153	D:113 N:41 K:34 Y:2 R:1 Q:1	D	113	6	ASP	A	134	blue
154	N:113 D:53 E:24 V:2	N	113	4	ASN	A	135	light blue
155	P:192	P	192	1	PRO	A	136	green
156	F:148 M:34 A:6 Y:2 L:2	F	148	5	PHE	A	137	blue
157	F:114 L:44 Y:31 I:3	F	114	4	PHE	A	138	light blue
158	A:81 G:41 V:35 T:29 I:4 S:2	A	81	6	ALA	A	139	blue
159	V:182 I:8 G:2	V	182	3	VAL	A	140	yellow
160	Y:41	Y	41	1
161	Y:43	Y	43	1
162	H:41 Y:2	H	41	2
163	K:41 H:2	K	41	2
164	S:98 N:43 L:7 I:2	S	98	4	SER	A	141	light blue
165	K:104 N:43 R:3 F:2	K	104	4	LYS	A	142	light blue
166	P:100 K:45 S:43 T:2 R:1 A:1	P	100	6	PRO	A	143	blue
167	M:96 S:43 R:16 N:12 A:10 T:7 G:4 K:2 Q:1 D:1	M	96	10	MET	A	144	blue
168	G:134 W:43 N:9 E:4 S:2	G	134	5	GLY	A	145	blue
169	T:131 M:41 A:7 Q:6 S:3 N:2 V:2	T	131	7	THR	A	146	blue
170	Q:128 E:41 R:12 H:7 I:2 S:2	Q	128	6	GLN	A	147	blue
171	T:103 S:41 Q:20 I:12 V:5 Y:4 F:3 K:2 R:2	T	103	9	THR	A	148	blue
172	H:98 E:45 S:21 N:14 P:7 K:5 L:2	H	98	7	HIS	A	149	blue
173	T:106 F:43 S:37 A:6	T	106	4	THR	A	150	light blue
174	M:98 R:41 W:34 A:8 Y:7 H:2 I:2	M	98	7	MET	A	151	blue
175	I:111 V:77 L:4	I	111	3	ILE	A	152	yellow
176	F:110 Y:82	F	110	2	PHE	A	153	light green
177	D:98 S:45 Q:33 N:7 I:4 E:2 T:2 L:1	D	98	8	ASP	A	154	blue
178	N:120 S:69 D:2 F:1	N	120	4	ASN	A	155	light blue
179	A:182 L:6 Y:2 S:2	A	182	4	ALA	A	156	light blue
180	F:138 N:41 R:6 Y:4 A:2 T:1	F	138	6	PHE	A	157	blue
181	N:192	N	192	1	ASN	A	158	green
182	C:192	C	192	1	CYS	A	159	green
183	T:192	T	192	1	THR	A	160	green
184	F:152 Y:40	F	152	2	PHE	A	161	light green
185	E:152 D:33 V:6 N:1	E	152	4	GLU	A	162	light blue
186	Y:151 R:34 D:6	Y	151	3	TYR	A	163	yellow
187	I:98 V:88 T:6	I	98	3	ILE	A	164	yellow
188	S:152 E:31 L:6 G:1 K:1 H:1	S	152	6	SER	A	165	blue
189	D:100 Q:45 K:32 R:14 G:1	D	100	5	ASP	A	166	blue
190	A:97 P:41 S:40 D:13	A	97	4	ALA	A	167	light blue
191	F:185 L:6 S:1	F	185	3	PHE	A	168	yellow
192	S:100 L:44 Q:32 N:7 P:6 M:2 E:1	S	100	7	SER	A	169	blue
193	L:148 M:43 I:1	L	148	3	LEU	A	170	yellow
194	D:183 S:6 N:2 H:1	D	183	4	ASP	A	171	light blue
195	V:100 L:49 T:33 I:5 F:4 P:1	V	100	6	VAL	A	172	blue
196	S:104 E:42 A:24 T:9 G:9 V:2 R:2	S	104	7	SER	A	173	blue
197	E:114 G:43 P:34 D:1	E	114	4	GLU	A	174	light blue
198	K:177 Q:6 V:6 N:3	K	177	4	LYS	A	175	light blue
199	S:102 Q:41 T:32 P:9 D:6 G:2	S	102	6	SER	A	176	blue
200	G:192	G	192	1	GLY	A	177	green
201	N:183 G:6 L:2 S:1	N	183	4	ASN	A	178	light blue
202	F:192	F	192	1	PHE	A	179	green
203	K:178 T:7 I:3 N:2 V:2	K	178	5	LYS	A	180	blue
204	H:107 N:41 D:40 T:2 A:2	H	107	5	HIS	A	181	blue
205	L:192	L	192	1	LEU	A	182	green
206	R:192	R	192	1	ARG	A	183	green
207	E:192	E	192	1	GLU	A	184	green
208	F:167 Y:24 H:1	F	167	3	PHE	A	185	yellow
209	V:190 I:2	V	190	2	VAL	A	186	light green
210	F:192	F	192	1	PHE	A	187	green
211	K:180 R:12	K	180	2	LYS	A	188	light green
212	N:190 T:2	N	190	2	ASN	A	189	light green
213	K:112 I:41 R:29 S:6 V:3 H:1	K	112	6	LYS	A	190	blue
214	D:189 N:2 G:1	D	189	3	ASP	A	191	yellow
215	G:192	G	192	1	GLY	A	192	green
216	F:148 Y:41 H:2 S:1	F	148	4	PHE	A	193	light blue
217	L:139 F:52 P:1	L	139	3	LEU	A	194	yellow
218	Y:99 K:43 S:23 H:16 T:9 R:1 N:1	Y	99	7	TYR	A	195	blue
219	V:137 I:53 A:2	V	137	3	VAL	A	196	yellow
220	Y:192	Y	192	1	TYR	A	197	green
221	K:98 S:52 Q:26 G:6 N:4 H:3 E:2 R:1	K	98	8	LYS	A	198	blue
222	G:109 K:43 T:25 A:10 D:2 S:2 N:1	G	109	7	GLY	A	199	blue
223	Y:147 H:41 F:4	Y	147	3	TYR	A	200	yellow
224	Q:113 T:72 S:4 E:3	Q	113	4	GLN	A	201	light blue
225	P:169 A:20 N:2 R:1	P	169	4	PRO	A	202	light blue
226	I:154 V:32 Y:5 H:1	I	154	4	ILE	A	203	light blue
227	D:113 N:70 S:9	D	113	3	ASP	A	204	yellow
228	V:101 L:74 I:8 A:7 H:2	V	101	5	VAL	A	205	blue
229	V:141 P:22 A:14 L:9 I:2 N:2 D:1 Y:1	V	141	8	VAL	A	206	blue
230	R:176 S:7 I:6 N:2 D:1	R	176	5	ARG	A	207	blue
231	D:139 G:52 N:1	D	139	3	ASP	A	208	yellow
232	L:181 A:6 F:3 I:2	L	181	4	LEU	A	209	light blue
233	P:188 T:4	P	188	2	PRO	A	210	light green
234	S:107 Q:43 T:16 A:13 V:6 I:4 E:3	S	107	7	SER	A	211	blue
235	G:186 A:6	G	186	2	GLY	A	212	light green
236	F:175 L:17	F	175	2	PHE	A	213	light green
240	P:6	P	6	1
241	A:5 T:1	A	5	2
242	Q:6	Q	6	1
243	F:6	F	6	1
244	N:107 S:78 L:6 W:1	N	107	4	ASN	A	214	light blue
245	T:95 A:48 V:38 P:6 I:3 L:2	T	95	6	THR	A	215	blue
246	L:192	L	192	1	LEU	A	216	green
247	K:137 E:41 R:12 Q:2	K	137	4	LYS	A	217	light blue
248	P:192	P	192	1	PRO	A	218	green
249	I:139 L:53	I	139	2	ILE	A	219	light green
250	F:106 V:43 L:37 W:6	F	106	4	PHE	A	220	light blue
251	K:149 D:41 E:2	K	149	3	LYS	A	221	yellow
252	L:190 I:2	L	190	2	LEU	A	222	light green
253	P:192	P	192	1	PRO	A	223	green
254	L:113 I:47 F:30 V:2	L	113	4	LEU	A	224	light blue
255	G:189 S:3	G	189	2	GLY	A	225	light green
256	I:181 L:11	I	181	2	ILE	A	226	light green
257	N:187 K:5	N	187	2	ASN	A	227	light green
258	I:190 V:2	I	190	2	ILE	A	228	light green
259	T:192	T	192	1	THR	A	229	green
260	N:111 R:41 S:37 K:2 Q:1	N	111	5	ASN	A	230	blue
261	F:168 Y:24	F	168	2	PHE	A	231	light green
262	R:136 Q:41 K:15	R	136	3	ARG	A	232	yellow
263	A:98 T:52 V:42	A	98	3	ALA	A	233	yellow
264	I:99 L:52 V:39 F:2	I	99	4	ILE	A	234	light blue
265	L:152 M:34 T:6	L	152	3	LEU	A	235	yellow
266	A:41	A	41	1
267	L:41	L	41	1
268	H:41	H	41	1
269	R:41 T:2	R	41	2
270	S:40 I:2 R:1	S	40	3
271	Y:41 H:2	Y	41	2
272	T:113 L:41 A:26 S:4 R:2	T	113	5	THR	A	236	blue
273	A:107 T:41 M:33 G:2 V:2 L:1	A	107	6	ALA	A	237	blue
274	F:139 P:41 Y:4 D:2	F	139	4	PHE	A	238	light blue
275	S:126 G:41 P:10 L:5 R:2 I:2	S	126	6	SER	A	239	blue
276	P:108 D:41 Q:20 K:9 T:6 R:4 V:2 M:2	P	108	8	PRO	A	240	blue
277	A:100 S:43 T:30 R:6 L:6 F:3 N:3 P:1	A	100	8
278	Q:98 S:41 T:32 P:7 K:6 N:4 A:2 I:2	Q	98	8
279	D:97 S:75 G:12 P:6 N:2	D	97	5
280	T:54 I:52 G:43 N:33 Y:7 S:3	T	54	6	ILE	A	244	blue
281	W:150 F:25 Y:9 N:6 I:2	W	150	5	TRP	A	245	blue
282	G:107 T:43 L:24 V:9 Q:6 S:2 N:1	G	107	7	GLY	A	246	blue
283	T:107 A:50 P:31 V:2 S:2	T	107	5	THR	A	247	blue
284	S:107 G:41 E:33 F:8 A:2 D:1	S	107	6	SER	A	248	blue
285	A:147 S:33 Q:6 V:3 P:2 I:1	A	147	6	ALA	A	249	blue
286	A:187 S:3 V:2	A	187	3	ALA	A	250	yellow
287	A:189 V:3	A	189	2	ALA	A	251	light green
288	Y:192	Y	192	1	TYR	A	252	green
289	F:115 Y:71 I:6	F	115	3	PHE	A	253	yellow
290	V:191 F:1	V	191	2	VAL	A	254	light green
291	G:192	G	192	1	GLY	A	255	green
292	Y:152 N:39 H:1	Y	152	3	TYR	A	256	yellow
293	L:192	L	192	1	LEU	A	257	green
294	K:151 Q:41	K	151	2	LYS	A	258	light green
295	P:153 Y:24 Q:9 H:6	P	153	4	PRO	A	259	light blue
296	T:118 R:43 S:23 L:3 A:3 V:2	T	118	6	THR	A	260	blue
297	T:192	T	192	1	THR	A	261	green
298	F:185 M:7	F	185	2	PHE	A	262	light green
299	M:150 L:42	M	150	2	MET	A	263	light green
300	L:190 F:1 A:1	L	190	3	LEU	A	264	yellow
301	K:151 S:23 R:11 N:4 Q:2 E:1	K	151	6	LYS	A	265	blue
302	Y:152 F:40	Y	152	2	TYR	A	266	light green
303	D:110 N:82	D	110	2	ASP	A	267	light green
304	E:178 Q:9 L:2 Y:2 K:1	E	178	5	GLU	A	268	blue
305	N:192	N	192	1	ASN	A	269	green
306	G:192	G	192	1	GLY	A	270	green
307	T:192	T	192	1	THR	A	271	green
308	I:186 M:6	I	186	2	ILE	A	272	light green
309	T:173 V:9 S:6 A:2 N:1 K:1	T	173	6	THR	A	273	blue
310	D:183 N:9	D	183	2	ASP	A	274	light green
311	A:192	A	192	1	ALA	A	275	green
312	V:177 I:15	V	177	2	VAL	A	276	light green
313	D:192	D	192	1	ASP	A	277	green
314	C:192	C	192	1	CYS	A	278	green
315	S:139 A:53	S	139	2	SER	A	279	light green
316	Q:149 L:43	Q	149	2	GLN	A	280	light green
317	N:131 D:59 H:2	N	131	3	ASN	A	281	yellow
318	P:192	P	192	1	PRO	A	282	green
319	L:192	L	192	1	LEU	A	283	green
320	A:144 S:48	A	144	2	ALA	A	284	light green
321	E:192	E	192	1	GLU	A	285	green
322	L:149 T:43	L	149	2	LEU	A	286	light green
323	K:192	K	192	1	LYS	A	287	green
324	C:192	C	192	1	CYS	A	288	green
325	S:107 T:85	S	107	2	SER	A	289	light green
326	V:107 L:51 I:24 T:10	V	107	4	VAL	A	290	light blue
327	K:192	K	192	1	LYS	A	291	green
328	S:160 N:26 Q:4 L:2	S	160	4	SER	A	292	light blue
329	F:187 L:3 S:2	F	187	3	PHE	A	293	yellow
330	E:105 T:43 N:35 D:7 S:1 K:1	E	105	6	GLU	A	294	blue
331	I:107 V:85	I	107	2	ILE	A	295	light green
332	D:116 E:42 S:25 G:6 Q:2 N:1	D	116	6	ASP	A	296	blue
333	K:192	K	192	1	LYS	A	297	green
334	G:192	G	192	1	GLY	A	298	green
335	I:192	I	192	1	ILE	A	299	green
336	Y:192	Y	192	1	TYR	A	300	green
337	Q:192	Q	192	1	GLN	A	301	green
338	T:192	T	192	1	THR	A	302	green
339	S:192	S	192	1	SER	A	303	green
340	N:192	N	192	1	ASN	A	304	green
341	F:192	F	192	1	PHE	A	305	green
342	R:192	R	192	1	ARG	A	306	green
343	V:192	V	192	1	VAL	A	307	green
344	V:95 Q:49 S:34 A:12 T:2	V	95	5	VAL	A	308	blue
345	P:192	P	192	1	PRO	A	309	green
346	S:110 T:73 V:9	S	110	3	SER	A	310	yellow
347	G:92 E:41 Q:20 T:12 K:11 V:7 R:5 H:4	G	92	8	GLY	A	311	blue
348	D:101 E:48 S:43	D	101	3	ASP	A	312	yellow
349	V:150 I:42	V	150	2	VAL	A	313	light green
350	V:173 I:15 A:4	V	173	3	VAL	A	314	yellow
351	R:192	R	192	1	ARG	A	315	green
352	F:192	F	192	1	PHE	A	316	green
353	P:192	P	192	1	PRO	A	317	green
354	N:192	N	192	1	ASN	A	318	green
355	I:192	I	192	1	ILE	A	319	green
356	T:192	T	192	1	THR	A	320	green
357	N:192	N	192	1	ASN	A	321	green
358	L:160 R:26 V:6	L	160	3	LEU	A	322	yellow
359	C:192	C	192	1	CYS	A	323	green
360	P:192	P	192	1	PRO	A	324	green
361	F:192	F	192	1	PHE	A	325	green
362	G:149 D:41 H:2	G	149	3	GLY	A	326	yellow
363	E:148 K:35 R:4 S:2 A:2 Q:1	E	148	6	GLU	A	327	blue
364	V:190 I:2	V	190	2	VAL	A	328	light green
365	F:192	F	192	1	PHE	A	329	green
366	N:192	N	192	1	ASN	A	330	green
367	A:191 V:1	A	191	2	ALA	A	331	light green
368	T:176 S:16	T	176	2	THR	A	332	light green
369	K:95 R:84 T:12 N:1	K	95	4	LYS	A	333	light blue
370	F:192	F	192	1	PHE	A	334	green
371	P:151 A:41	P	151	2	PRO	A	335	light green
372	S:174 N:18	S	174	2	SER	A	336	light green
373	V:192	V	192	1	VAL	A	337	green
374	Y:192	Y	192	1	TYR	A	338	green
375	A:192	A	192	1	ALA	A	339	green
376	W:192	W	192	1	TRP	A	340	green
377	E:151 N:41	E	151	2	GLU	A	341	light green
378	R:192	R	192	1	ARG	A	342	green
379	K:148 T:41 V:2 L:1	K	148	4	LYS	A	343	light blue
380	K:110 R:82	K	110	2	LYS	A	344	light green
381	I:192	I	192	1	ILE	A	345	green
382	S:192	S	192	1	SER	A	346	green
383	N:150 D:40 E:2	N	150	3	ASN	A	347	yellow
384	C:192	C	192	1	CYS	A	348	green
385	V:190 I:2	V	190	2	VAL	A	349	light green
386	A:191 V:1	A	191	2	ALA	A	350	light green
387	D:192	D	192	1	ASP	A	351	green
388	Y:192	Y	192	1	TYR	A	352	green
389	S:148 T:43 A:1	S	148	3	SER	A	353	yellow
390	V:189 A:2 I:1	V	189	3	VAL	A	354	yellow
391	L:175 F:17	L	175	2	LEU	A	355	light green
392	Y:192	Y	192	1	TYR	A	356	green
393	N:192	N	192	1	ASN	A	357	green
394	S:192	S	192	1	SER	A	358	green
395	T:150 A:41 S:1	T	150	3	THR	A	359	yellow
396	S:120 F:71 L:1	S	120	3	PHE	A	360	yellow
397	F:192	F	192	1	PHE	A	361	green
398	S:192	S	192	1	SER	A	362	green
399	T:192	T	192	1	THR	A	363	green
400	F:192	F	192	1	PHE	A	364	green
401	K:179 N:13	K	179	2	LYS	A	365	light green
402	C:192	C	192	1	CYS	A	366	green
403	Y:192	Y	192	1	TYR	A	367	green
404	G:192	G	192	1
405	V:192	V	192	1
406	S:192	S	192	1
407	A:107 P:85	A	107	2	ALA	A	371	light green
408	T:147 S:43 I:2	T	147	3	THR	A	372	yellow
409	K:192	K	192	1	LYS	A	373	green
410	L:192	L	192	1	LEU	A	374	green
411	N:149 I:43	N	149	2	ASN	A	375	light green
412	D:192	D	192	1	ASP	A	376	green
413	L:192	L	192	1	LEU	A	377	green
414	C:192	C	192	1	CYS	A	378	green
415	F:192	F	192	1	PHE	A	379	green
416	S:108 T:84	S	108	2	SER	A	380	light green
417	N:148 S:44	N	148	2	ASN	A	381	light green
418	V:192	V	192	1	VAL	A	382	green
419	Y:192	Y	192	1	TYR	A	383	green
420	A:191 V:1	A	191	2	ALA	A	384	light green
421	D:191 N:1	D	191	2	ASP	A	385	light green
422	S:148 T:43 Y:1	S	148	3	SER	A	386	yellow
423	F:192	F	192	1	PHE	A	387	green
424	V:149 L:43	V	149	2	VAL	A	388	light green
425	V:108 I:84	V	108	2	VAL	A	389	light green
426	K:108 R:84	K	108	2	LYS	A	390	light green
427	G:149 S:23 F:20	G	149	3	GLY	A	391	yellow
428	D:149 S:43	D	149	2	ASP	A	392	light green
429	D:108 E:84	D	108	2	ASP	A	393	light green
430	V:192	V	192	1	VAL	A	394	green
431	R:192	R	192	1	ARG	A	395	green
432	Q:192	Q	192	1	GLN	A	396	green
433	I:150 V:42	I	150	2	ILE	A	397	light green
434	A:192	A	192	1	ALA	A	398	green
435	P:192	P	192	1	PRO	A	399	green
436	G:191 A:1	G	191	2	GLY	A	400	light green
437	Q:164 E:28	Q	164	2	GLN	A	401	light green
438	T:192	T	192	1	THR	A	402	green
439	G:192	G	192	1	GLY	A	403	green
440	V:151 K:41	V	151	2	VAL	A	404	light green
441	I:192	I	192	1	ILE	A	405	green
442	A:192	A	192	1	ALA	A	406	green
443	D:192	D	192	1	ASP	A	407	green
444	Y:192	Y	192	1	TYR	A	408	green
445	N:192	N	192	1	ASN	A	409	green
446	Y:192	Y	192	1	TYR	A	410	green
447	K:190 R:2	K	190	2	LYS	A	411	light green
448	L:192	L	192	1	LEU	A	412	green
449	P:192	P	192	1	PRO	A	413	green
450	D:192	D	192	1	ASP	A	414	green
451	D:190 E:2	D	190	2	ASP	A	415	light green
452	F:192	F	192	1	PHE	A	416	green
453	M:100 T:85 I:4 L:3	M	100	4	MET	A	417	light blue
454	G:192	G	192	1	GLY	A	418	green
455	C:192	C	192	1	CYS	A	419	green
456	V:192	V	192	1	VAL	A	420	green
457	L:108 I:84	L	108	2	LEU	A	421	light green
458	A:192	A	192	1	ALA	A	422	green
459	W:192	W	192	1	TRP	A	423	green
460	N:192	N	192	1	ASN	A	424	green
461	T:151 S:41	T	151	2	THR	A	425	light green
462	R:103 N:45 A:43 G:1	R	103	4	ARG	A	426	light blue
463	N:148 K:36 Q:4 S:4	N	148	4	ASN	A	427	light blue
464	I:104 L:41 Q:36 H:5 K:3 Y:2 V:1	I	104	7	ILE	A	428	blue
465	D:192	D	192	1	ASP	A	429	green
466	A:104 S:45 V:18 T:12 Q:9 K:2 R:1 I:1	A	104	8	ALA	A	430	blue
467	T:104 G:43 K:42 S:3	T	104	4	THR	A	431	light blue
468	S:118 V:41 Q:16 N:11 H:3 T:3	S	118	6	SER	A	432	blue
469	T:102 Y:43 G:42 S:5	T	102	4	THR	A	433	light blue
470	G:148 Y:24 F:19 N:1	G	148	4	GLY	A	434	light blue
471	N:149 Y:43	N	149	2	ASN	A	435	light green
472	Y:141 R:43 H:5 F:3	Y	141	4	TYR	A	436	light blue
473	N:146 S:43 Y:1 H:1 D:1	N	146	5	ASN	A	437	blue
474	Y:151 H:32 S:9	Y	151	3	TYR	A	438	yellow
475	K:104 R:44 L:44	K	104	3	LYS	A	439	yellow
476	Y:145 K:24 S:19 L:1 F:1 H:1	Y	145	6	TYR	A	440	blue
477	R:148 T:26 S:15 E:2	R	148	4	ARG	A	441	light blue
478	Y:92 K:43 L:41 S:11 W:3 C:1	Y	92	6	TYR	A	442	blue
479	L:147 F:42 V:3	L	147	3	LEU	A	443	yellow
480	R:146 K:44	R	146	2	ARG	A	444	light green
481	H:105 P:43 K:41 R:3	H	105	4	HIS	A	445	light blue
482	G:105 S:44	G	105	2	GLY	A	446	light green
483	K:108 N:41	K	108	2	LYS	A	447	light green
484	L:148 I:1	L	148	2	LEU	A	448	light green
485	R:104 K:42 N:3	R	104	3	ARG	A	449	yellow
486	P:149	P	149	1	PRO	A	450	green
487	F:145 Y:4	F	145	2	PHE	A	451	light green
488	E:149	E	149	1	GLU	A	452	green
489	R:149	R	149	1	ARG	A	453	green
490	D:149	D	149	1	ASP	A	454	green
491	I:146 L:3	I	146	2	ILE	A	455	light green
492	S:149	S	149	1	SER	A	456	green
493	N:108 T:41	N	108	2	ASN	A	457	light green
494	V:105 E:41 D:3	V	105	3	VAL	A	458	yellow
495	P:104 I:44 L:1	P	104	3	PRO	A	459	yellow
496	F:104 Y:45	F	104	2	PHE	A	460	light green
497	S:107 Q:41 N:1	S	107	3	SER	A	461	yellow
498	P:103 A:41 S:5	P	103	3	PRO	A	462	yellow
499	D:102 G:44 A:1 N:1	D	102	4	ASP	A	463	light blue
500	G:108 S:41 F:11	G	108	3	GLY	A	464	yellow
501	K:104 T:41 F:32 E:11 Q:3 G:1	K	104	6	LYS	A	465	blue
502	P:145 E:32 R:11 S:3 T:1	P	145	5	PRO	A	466	blue
503	C:149 R:32 D:11	C	149	3	CYS	A	467	yellow
504	N:41 D:32 L:11 S:1	N	41	4
505	T:104 G:41 L:32 S:15	T	104	4	THR	A	468	light blue
506	P:104 V:41 S:40 T:3 A:3 I:1	P	104	6	PRO	A	469	blue
507	P:104 E:41 S:33 D:11 V:2 I:1	P	104	6	PRO	A	470	blue
508	A:104 G:44 D:30 E:12 V:1 Q:1	A	104	6	ALA	A	471	blue
509	L:67 F:51 E:31 P:31 G:11 D:1	L	67	6	LEU	A	472	blue
510	N:189 D:1 E:1 G:1	N	189	4	ASN	A	473	light blue
511	C:149 G:42 N:1	C	149	3	CYS	A	474	yellow
512	Y:149 V:40 A:2 G:1	Y	149	4	TYR	A	475	light blue
513	W:104 F:41 R:25 Y:14 L:4 N:3 E:1	W	104	7	TRP	A	476	blue
514	P:149 T:43	P	149	2	PRO	A	477	light green
515	L:192	L	192	1	LEU	A	478	green
516	N:79 S:49 Q:41 R:20 K:3	N	79	5	ASN	A	479	blue
517	D:77 T:43 S:42 G:27 P:3	D	77	5	ASP	A	480	blue
518	Y:192	Y	192	1	TYR	A	481	green
519	G:149 D:43	G	149	2	GLY	A	482	light green
520	F:192	F	192	1	PHE	A	483	green
521	Y:113 Q:41 N:31 F:6 T:1	Y	113	5	TYR	A	484	blue
522	T:103 P:72 Q:13 I:4	T	103	4	THR	A	485	light blue
523	T:154 N:29 Y:5 S:4	T	154	4	THR	A	486	light blue
524	T:67 N:50 V:42 S:28 A:3 I:2	T	67	6	THR	A	487	blue
525	G:149 P:43	G	149	2	GLY	A	488	light green
526	I:112 V:60 L:20	I	112	3	ILE	A	489	yellow
527	G:149 E:26 A:13 D:4	G	149	4	GLY	A	490	light blue
528	Y:189 H:3	Y	189	2	TYR	A	491	light green
529	Q:192	Q	192	1	GLN	A	492	green
530	P:149 A:43	P	149	2	PRO	A	493	light green
531	Y:149 T:43	Y	149	2	TYR	A	494	light green
532	R:192	R	192	1	ARG	A	495	green
533	V:192	V	192	1	VAL	A	496	green
534	V:192	V	192	1	VAL	A	497	green
535	V:192	V	192	1	VAL	A	498	green
536	L:192	L	192	1	LEU	A	499	green
537	S:192	S	192	1	SER	A	500	green
538	F:191 Y:1	F	191	2	PHE	A	501	light green
539	E:192	E	192	1	GLU	A	502	green
540	L:192	L	192	1
541	L:192	L	192	1
542	N:151 H:41	N	151	2
543	A:192	A	192	1
544	P:192	P	192	1
545	A:192	A	192	1
546	T:192	T	192	1	THR	A	509	green
547	V:192	V	192	1	VAL	A	510	green
548	C:192	C	192	1	CYS	A	511	green
549	G:192	G	192	1	GLY	A	512	green
550	P:192	P	192	1	PRO	A	513	green
551	K:192	K	192	1	LYS	A	514	green
552	L:150 K:42	L	150	2	LEU	A	515	light green
553	S:192	S	192	1	SER	A	516	green
554	T:192	T	192	1	THR	A	517	green
555	D:107 N:41 Q:15 S:10 E:8 G:6 P:4 A:1	D	107	8	ASP	A	518	blue
556	L:192	L	192	1	LEU	A	519	green
557	I:109 V:83	I	109	2	ILE	A	520	light green
558	K:189 T:2 M:1	K	189	3	LYS	A	521	yellow
559	N:192	N	192	1	ASN	A	522	green
560	Q:150 K:42	Q	150	2	GLN	A	523	light green
561	C:192	C	192	1	CYS	A	524	green
562	V:192	V	192	1	VAL	A	525	green
563	N:192	N	192	1	ASN	A	526	green
564	F:192	F	192	1	PHE	A	527	green
565	N:192	N	192	1	ASN	A	528	green
566	F:192	F	192	1	PHE	A	529	green
567	N:192	N	192	1	ASN	A	530	green
568	G:192	G	192	1	GLY	A	531	green
569	L:183 F:9	L	183	2	LEU	A	532	light green
570	T:149 K:40 R:3	T	149	3	THR	A	533	yellow
571	G:192	G	192	1	GLY	A	534	green
572	T:191 I:1	T	191	2	THR	A	535	light green
573	G:192	G	192	1	GLY	A	536	green
574	V:192	V	192	1	VAL	A	537	green
575	L:192	L	192	1	LEU	A	538	green
576	T:191 S:1	T	191	2	THR	A	539	light green
577	P:108 E:42 D:27 S:12 T:2 A:1	P	108	6	PRO	A	540	blue
578	S:192	S	192	1	SER	A	541	green
579	S:147 N:41 L:2 A:1 T:1	S	147	5	SER	A	542	blue
580	K:192	K	192	1	LYS	A	543	green
581	R:136 K:43 T:13	R	136	3	ARG	A	544	yellow
582	F:192	F	192	1	PHE	A	545	green
583	Q:151 L:41	Q	151	2	GLN	A	546	light green
584	P:149 S:43	P	149	2	PRO	A	547	light green
585	F:192	F	192	1	PHE	A	548	green
586	Q:192	Q	192	1	GLN	A	549	green
587	Q:192	Q	192	1	GLN	A	550	green
588	F:192	F	192	1	PHE	A	551	green
589	G:192	G	192	1	GLY	A	552	green
590	R:190 K:2	R	190	2	ARG	A	553	light green
591	D:192	D	192	1	ASP	A	554	green
592	V:107 I:41 T:24 A:18 M:1 F:1	V	107	6	VAL	A	555	blue
593	S:150 A:41 L:1	S	150	3	SER	A	556	yellow
594	D:192	D	192	1	ASP	A	557	green
595	F:151 T:41	F	151	2	PHE	A	558	light green
596	T:190 I:2	T	190	2	THR	A	559	light green
597	D:192	D	192	1	ASP	A	560	green
598	S:151 A:41	S	151	2	SER	A	561	light green
599	V:192	V	192	1	VAL	A	562	green
600	R:192	R	192	1	ARG	A	563	green
601	D:192	D	192	1	ASP	A	564	green
602	P:192	P	192	1	PRO	A	565	green
603	K:110 Q:82	K	110	2	LYS	A	566	light green
604	T:192	T	192	1	THR	A	567	green
605	S:105 L:86 F:1	S	105	3	SER	A	568	yellow
606	E:169 Q:15 R:6 D:2	E	169	4	GLU	A	569	light blue
607	I:188 V:4	I	188	2	ILE	A	570	light green
608	L:192	L	192	1	LEU	A	571	green
609	D:192	D	192	1	ASP	A	572	green
610	I:192	I	192	1	ILE	A	573	green
611	S:136 T:56	S	136	2	SER	A	574	light green
612	P:192	P	192	1	PRO	A	575	green
613	C:187 R:5	C	187	2	CYS	A	576	light green
614	S:185 A:5	S	185	2	ALA	A	577	light green
615	F:191 Y:1	F	191	2	PHE	A	578	light green
616	G:192	G	192	1	GLY	A	579	green
617	G:192	G	192	1	GLY	A	580	green
618	V:192	V	192	1	VAL	A	581	green
619	S:192	S	192	1	SER	A	582	green
620	V:192	V	192	1	VAL	A	583	green
621	I:192	I	192	1	ILE	A	584	green
622	T:192	T	192	1	THR	A	585	green
623	P:192	P	192	1	PRO	A	586	green
624	G:192	G	192	1	GLY	A	587	green
625	T:192	T	192	1	THR	A	588	green
626	N:192	N	192	1	ASN	A	589	green
627	A:122 T:68 I:2	A	122	3	ALA	A	590	yellow
628	S:192	S	192	1	SER	A	591	green
629	S:149 N:41 L:1 K:1	S	149	4	SER	A	592	light blue
630	E:137 Q:41 A:14	E	137	3	GLU	A	593	yellow
631	V:191 F:1	V	191	2	VAL	A	594	light green
632	A:192	A	192	1	ALA	A	595	green
633	V:192	V	192	1	VAL	A	596	green
634	L:192	L	192	1	LEU	A	597	green
635	Y:192	Y	192	1	TYR	A	598	green
636	Q:192	Q	192	1	GLN	A	599	green
637	D:191 G:1	D	191	2	ASP	A	600	light green
638	V:192	V	192	1	VAL	A	601	green
639	N:192	N	192	1	ASN	A	602	green
640	C:192	C	192	1	CYS	A	603	green
641	T:192	T	192	1	THR	A	604	green
642	D:150 E:41 N:1	D	150	3	ASP	A	605	yellow
643	V:192	V	192	1	VAL	A	606	green
644	P:97 S:95	P	97	2	SER	A	607	light green
645	T:135 V:51 K:2 R:2 A:2	T	135	5	THR	A	608	blue
646	A:149 L:22 T:15 V:3 S:2 M:1	A	149	6	ALA	A	609	blue
647	I:187 L:5	I	187	2	ILE	A	610	light green
648	H:165 R:25 Q:2	H	165	3	HIS	A	611	yellow
649	A:191 V:1	A	191	2	ALA	A	612	light green
650	D:170 E:22	D	170	2	ASP	A	613	light green
651	Q:188 H:4	Q	188	2	GLN	A	614	light green
652	L:191 V:1	L	191	2	LEU	A	615	light green
653	T:182 A:9 S:1	T	182	3	THR	A	616	yellow
654	P:187 H:4 S:1	P	187	3	PRO	A	617	yellow
655	A:131 T:41 S:19 D:1	A	131	4	ALA	A	618	light blue
656	W:192	W	192	1	TRP	A	619	green
657	R:191	R	191	1	ARG	A	620	green
658	I:104 V:88	I	104	2	ILE	A	621	light green
659	Y:191 H:1	Y	191	2	TYR	A	622	light green
660	Y:1	Y	1	1
661	G:1	G	1	1
662	S:176 T:13 A:3	S	176	3	SER	A	623	yellow
663	T:184 A:4 S:2 I:1 F:1	T	184	5	THR	A	624	blue
664	G:191 N:1	G	191	2	GLY	A	625	light green
665	N:105 S:43 V:21 P:12 I:6 T:3 E:1 L:1	N	105	8	ASN	A	626	blue
666	N:178 Y:10 F:2 S:1 H:1	N	178	5	ASN	A	627	blue
667	V:189 I:1 M:1 A:1	V	189	4	VAL	A	628	light blue
668	F:192	F	192	1	PHE	A	629	green
669	Q:192	Q	192	1	GLN	A	630	green
670	T:192	T	192	1	THR	A	631	green
671	Q:150 R:41 L:1	Q	150	3	GLN	A	632	yellow
672	A:192	A	192	1	ALA	A	633	green
673	G:192	G	192	1	GLY	A	634	green
674	C:192	C	192	1	CYS	A	635	green
675	L:192	L	192	1	LEU	A	636	green
676	I:191 V:1	I	191	2	ILE	A	637	light green
677	G:192	G	192	1	GLY	A	638	green
678	A:192	A	192	1	ALA	A	639	green
679	E:191 I:1	E	191	2	GLU	A	640	light green
680	H:186 Y:6	H	186	2	HIS	A	641	light green
681	V:191 E:1	V	191	2	VAL	A	642	light green
682	D:105 N:87	D	105	2	ASP	A	643	light green
683	T:105 A:41 N:41 S:3 V:2	T	105	5	THR	A	644	blue
684	S:191 T:1	S	191	2	SER	A	645	light green
685	Y:192	Y	192	1	TYR	A	646	green
686	E:180 Q:11 D:1	E	180	3	GLU	A	647	yellow
687	C:192	C	192	1	CYS	A	648	green
688	D:192	D	192	1	ASP	A	649	green
689	I:191 T:1	I	191	2	ILE	A	650	light green
690	P:192	P	192	1	PRO	A	651	green
691	I:190 V:2	I	190	2	ILE	A	652	light green
692	G:192	G	192	1	GLY	A	653	green
693	A:192	A	192	1	ALA	A	654	green
694	G:192	G	192	1	GLY	A	655	green
695	I:192	I	192	1	ILE	A	656	green
696	C:192	C	192	1	CYS	A	657	green
697	A:192	A	192	1	ALA	A	658	green
698	S:191	S	191	1	SER	A	659	green
699	Y:191	Y	191	1	TYR	A	660	green
700	H:150 Q:41	H	150	2	HIS	A	661	light green
701	T:191	T	191	1	THR	A	662	green
702	Q:41	Q	41	1
703	T:41	T	41	1
704	N:41 K:1	N	41	2
705	S:41 F:1	S	41	2
706	V:105 A:45 P:41 G:1	V	105	4
707	S:150 R:41 F:1	S	150	3
708	L:85 R:41 S:34 T:14 V:13 H:2 I:2 D:1	L	85	8
709	L:150 A:41 K:1	L	150	3
710	R:189 W:1 A:1 I:1	R	189	4
711	S:184 N:5 G:2 R:1	S	184	4
712	T:136 V:54 I:1 M:1	T	136	4
713	S:106 G:44 A:41 D:1	S	106	4
714	Q:151 S:41	Q	151	2
715	K:150 Q:41 E:1	K	150	3	LYS	A	672	yellow
716	S:190 A:2	S	190	2	SER	A	673	light green
717	I:192	I	192	1	ILE	A	674	green
718	V:151 I:41	V	151	2	VAL	A	675	light green
719	A:191 V:1	A	191	2	ALA	A	676	light green
720	Y:192	Y	192	1	TYR	A	677	green
721	T:192	T	192	1	THR	A	678	green
722	M:192	M	192	1	MET	A	679	green
723	S:192	S	192	1	SER	A	680	green
724	L:191 I:1	L	191	2	LEU	A	681	light green
725	G:192	G	192	1	GLY	A	682	green
726	A:191 E:1	A	191	2	ALA	A	683	light green
727	D:106 E:86	D	106	2	ASP	A	684	light green
728	S:105 N:86 Q:1	S	105	3	SER	A	685	yellow
729	S:192	S	192	1	SER	A	686	green
730	I:138 V:54	I	138	2	ILE	A	687	light green
731	A:190 V:2	A	190	2	ALA	A	688	light green
732	Y:192	Y	192	1	TYR	A	689	green
733	S:147 A:44 T:1	S	147	3	SER	A	690	yellow
734	N:192	N	192	1	ASN	A	691	green
735	N:192	N	192	1	ASN	A	692	green
736	T:105 S:86 I:1	T	105	3	THR	A	693	yellow
737	I:192	I	192	1	ILE	A	694	green
738	A:192	A	192	1	ALA	A	695	green
739	I:192	I	192	1	ILE	A	696	green
740	P:192	P	192	1	PRO	A	697	green
741	T:192	T	192	1	THR	A	698	green
742	N:192	N	192	1	ASN	A	699	green
743	F:192	F	192	1	PHE	A	700	green
744	S:151 T:41	S	151	2	SER	A	701	light green
745	I:192	I	192	1	ILE	A	702	green
746	S:191 G:1	S	191	2	SER	A	703	light green
747	I:107 V:85	I	107	2	ILE	A	704	light green
748	T:190 A:2	T	190	2	THR	A	705	light green
749	T:191 I:1	T	191	2	THR	A	706	light green
750	E:192	E	192	1	GLU	A	707	green
751	V:151 I:41	V	151	2	VAL	A	708	light green
752	M:150 L:42	M	150	2	MET	A	709	light green
753	P:192	P	192	1	PRO	A	710	green
754	V:192	V	192	1	VAL	A	711	green
755	S:192	S	192	1	SER	A	712	green
756	M:190 I:2	M	190	2	MET	A	713	light green
757	A:137 T:50 S:5	A	137	3	ALA	A	714	yellow
758	K:192	K	192	1	LYS	A	715	green
759	T:191	T	191	1	THR	A	716	green
760	S:188 A:4	S	188	2	SER	A	717	light green
761	V:192	V	192	1	VAL	A	718	green
762	D:192	D	192	1	ASP	A	719	green
763	C:192	C	192	1	CYS	A	720	green
764	N:106 T:86	N	106	2	ASN	A	721	light green
765	M:192	M	192	1	MET	A	722	green
766	Y:192	Y	192	1	TYR	A	723	green
767	I:192	I	192	1	ILE	A	724	green
768	C:192	C	192	1	CYS	A	725	green
769	G:192	G	192	1	GLY	A	726	green
770	D:192	D	192	1	ASP	A	727	green
771	S:192	S	192	1	SER	A	728	green
772	T:147 L:24 Q:17 I:2 A:2	T	147	5	THR	A	729	blue
773	E:192	E	192	1	GLU	A	730	green
774	C:192	C	192	1	CYS	A	731	green
775	A:105 S:87	A	105	2	ALA	A	732	light green
776	N:192	N	192	1	ASN	A	733	green
777	L:192	L	192	1	LEU	A	734	green
778	L:192	L	192	1	LEU	A	735	green
779	L:192	L	192	1	LEU	A	736	green
780	Q:192	Q	192	1	GLN	A	737	green
781	Y:192	Y	192	1	TYR	A	738	green
782	G:192	G	192	1	GLY	A	739	green
783	S:192	S	192	1	SER	A	740	green
784	F:192	F	192	1	PHE	A	741	green
785	C:192	C	192	1	CYS	A	742	green
786	T:170 R:22	T	170	2	THR	A	743	light green
787	Q:192	Q	192	1	GLN	A	744	green
788	L:192	L	192	1	LEU	A	745	green
789	N:192	N	192	1	ASN	A	746	green
790	R:192	R	192	1	ARG	A	747	green
791	A:192	A	192	1	ALA	A	748	green
792	L:192	L	192	1	LEU	A	749	green
793	S:126 T:66	S	126	2	SER	A	750	light green
794	G:192	G	192	1	GLY	A	751	green
795	I:185 V:7	I	185	2	ILE	A	752	light green
796	A:192	A	192	1	ALA	A	753	green
797	A:95 V:68 I:22 L:7	A	95	4	ALA	A	754	light blue
798	E:192	E	192	1	GLU	A	755	green
799	Q:192	Q	192	1	GLN	A	756	green
800	D:192	D	192	1	ASP	A	757	green
801	R:106 K:85 S:1	R	106	3	ARG	A	758	yellow
802	N:192	N	192	1	ASN	A	759	green
803	T:192	T	192	1	THR	A	760	green
804	R:106 Q:86	R	106	2	ARG	A	761	light green
805	E:190 D:2	E	190	2	GLU	A	762	light green
806	V:192	V	192	1	VAL	A	763	green
807	F:192	F	192	1	PHE	A	764	green
808	A:171 V:21	A	171	2	ALA	A	765	light green
809	Q:192	Q	192	1	GLN	A	766	green
810	V:191 T:1	V	191	2	VAL	A	767	light green
811	K:192	K	192	1	LYS	A	768	green
812	Q:191 S:1	Q	191	2	GLN	A	769	light green
813	M:146 I:46	M	146	2	MET	A	770	light green
814	Y:192	Y	192	1	TYR	A	771	green
815	K:192	K	192	1	LYS	A	772	green
816	T:192	T	192	1	THR	A	773	green
817	P:192	P	192	1	PRO	A	774	green
818	T:117 P:43 A:31 N:1	T	117	4	THR	A	775	light blue
819	L:107 I:85	L	107	2	LEU	A	776	light green
820	K:179 R:13	K	179	2	LYS	A	777	light green
821	D:122 Y:69	D	122	2	TYR	A	778	light green
822	F:192	F	192	1	PHE	A	779	green
823	G:188 D:4	G	188	2	GLY	A	780	light green
824	G:192	G	192	1	GLY	A	781	green
825	F:192	F	192	1	PHE	A	782	green
826	N:192	N	192	1	ASN	A	783	green
827	F:192	F	192	1	PHE	A	784	green
828	S:192	S	192	1	SER	A	785	green
829	Q:192	Q	192	1	GLN	A	786	green
830	I:190 M:2	I	190	2	ILE	A	787	light green
831	L:192	L	192	1	LEU	A	788	green
832	P:192	P	192	1	PRO	A	789	green
833	D:192	D	192	1	ASP	A	790	green
834	P:191 S:1	P	191	2	PRO	A	791	light green
835	L:118 S:73 K:1	L	118	3	LEU	A	792	yellow
836	K:192	K	192	1	LYS	A	793	green
837	P:189 S:2 L:1	P	189	3	PRO	A	794	yellow
838	T:147 S:44 I:1	T	147	3	THR	A	795	yellow
839	K:191 Y:1	K	191	2	LYS	A	796	light green
840	R:192	R	192	1	ARG	A	797	green
841	S:192	S	192	1	SER	A	798	green
842	F:192	F	192	1	PHE	A	799	green
843	I:192	I	192	1	ILE	A	800	green
844	E:192	E	192	1	GLU	A	801	green
845	D:192	D	192	1	ASP	A	802	green
846	L:192	L	192	1	LEU	A	803	green
847	L:191 P:1	L	191	2	LEU	A	804	light green
848	F:178 Y:14	F	178	2	PHE	A	805	light green
849	N:192	N	192	1	ASN	A	806	green
850	K:192	K	192	1	LYS	A	807	green
851	V:192	V	192	1	VAL	A	808	green
852	T:192	T	192	1	THR	A	809	green
853	L:192	L	192	1
854	A:190 S:2	A	190	2
855	D:192	D	192	1
856	A:191 P:1	A	191	2
857	G:192	G	192	1
858	F:192	F	192	1
859	M:149 I:43	M	149	2
860	K:192	K	192	1
861	Q:192	Q	192	1	GLN	A	818	green
862	Y:192	Y	192	1	TYR	A	819	green
863	G:179 A:13	G	179	2	GLY	A	820	light green
864	E:131 D:60 Q:1	E	131	3	GLU	A	821	yellow
865	C:192	C	192	1	CYS	A	822	green
866	L:192	L	192	1	LEU	A	823	green
867	G:192	G	192	1	GLY	A	824	green
868	D:177 G:15	D	177	2
869	I:182 V:10	I	182	2
870	N:126 A:41 S:24 D:1	N	126	4
871	A:192	A	192	1
872	R:192	R	192	1
873	D:192	D	192	1
874	L:192	L	192	1	LEU	A	831	green
875	I:192	I	192	1	ILE	A	832	green
876	C:192	C	192	1	CYS	A	833	green
877	A:192	A	192	1	ALA	A	834	green
878	Q:192	Q	192	1	GLN	A	835	green
879	K:192	K	192	1	LYS	A	836	green
880	F:192	F	192	1	PHE	A	837	green
881	N:192	N	192	1	ASN	A	838	green
882	G:191 A:1	G	191	2	GLY	A	839	light green
883	L:192	L	192	1	LEU	A	840	green
884	T:192	T	192	1	THR	A	841	green
885	V:192	V	192	1	VAL	A	842	green
886	L:192	L	192	1	LEU	A	843	green
887	P:191 T:1	P	191	2	PRO	A	844	light green
888	P:192	P	192	1	PRO	A	845	green
889	L:192	L	192	1	LEU	A	846	green
890	L:192	L	192	1	LEU	A	847	green
891	T:192	T	192	1	THR	A	848	green
892	D:187 V:5	D	187	2	ASP	A	849	light green
893	D:129 E:63	D	129	2	ASP	A	850	light green
894	M:192	M	192	1	MET	A	851	green
895	I:188 V:4	I	188	2	ILE	A	852	light green
896	A:192	A	192	1	ALA	A	853	green
897	A:151 Q:41	A	151	2	ALA	A	854	light green
898	Y:192	Y	192	1	TYR	A	855	green
899	T:192	T	192	1	THR	A	856	green
900	A:151 S:41	A	151	2	ALA	A	857	light green
901	A:192	A	192	1	ALA	A	858	green
902	L:192	L	192	1	LEU	A	859	green
903	V:134 L:41 I:17	V	134	3	VAL	A	860	yellow
904	S:151 A:41	S	151	2	SER	A	861	light green
905	G:192	G	192	1	GLY	A	862	green
906	T:191 I:1	T	191	2	THR	A	863	light green
907	A:150 I:41 V:1	A	150	3	ALA	A	864	yellow
908	T:192	T	192	1	THR	A	865	green
909	A:151 S:41	A	151	2	ALA	A	866	light green
910	G:191	G	191	1	GLY	A	867	green
911	W:190 Y:1	W	190	2	TRP	A	868	light green
912	T:190 A:1	T	190	2	THR	A	869	light green
913	F:191	F	191	1	PHE	A	870	green
914	G:191	G	191	1	GLY	A	871	green
915	A:191	A	191	1	ALA	A	872	green
916	G:191	G	191	1	GLY	A	873	green
917	A:188 S:3	A	188	2	ALA	A	874	light green
918	A:191	A	191	1	ALA	A	875	green
919	L:191	L	191	1	LEU	A	876	green
920	Q:191	Q	191	1	GLN	A	877	green
921	I:191	I	191	1	ILE	A	878	green
922	P:191	P	191	1	PRO	A	879	green
923	F:191	F	191	1	PHE	A	880	green
924	A:191	A	191	1	ALA	A	881	green
925	M:191	M	191	1	MET	A	882	green
926	Q:191	Q	191	1	GLN	A	883	green
927	M:191	M	191	1	MET	A	884	green
928	A:191	A	191	1	ALA	A	885	green
929	Y:191	Y	191	1	TYR	A	886	green
930	R:191	R	191	1	ARG	A	887	green
931	F:191	F	191	1	PHE	A	888	green
932	N:191	N	191	1	ASN	A	889	green
933	G:191	G	191	1	GLY	A	890	green
934	I:191	I	191	1	ILE	A	891	green
935	G:191	G	191	1	GLY	A	892	green
936	V:191	V	191	1	VAL	A	893	green
937	T:191	T	191	1	THR	A	894	green
938	Q:191	Q	191	1	GLN	A	895	green
939	N:191	N	191	1	ASN	A	896	green
940	V:191	V	191	1	VAL	A	897	green
941	L:191	L	191	1	LEU	A	898	green
942	Y:191	Y	191	1	TYR	A	899	green
943	E:190 D:1	E	190	2	GLU	A	900	light green
944	N:191	N	191	1	ASN	A	901	green
945	Q:191	Q	191	1	GLN	A	902	green
946	K:191	K	191	1	LYS	A	903	green
947	Q:139 L:52	Q	139	2	GLN	A	904	light green
948	I:191	I	191	1	ILE	A	905	green
949	A:191	A	191	1	ALA	A	906	green
950	N:191	N	191	1	ASN	A	907	green
951	Q:191	Q	191	1	GLN	A	908	green
952	F:191	F	191	1	PHE	A	909	green
953	N:191	N	191	1	ASN	A	910	green
954	K:138 S:52 N:1	K	138	3	LYS	A	911	yellow
955	A:191	A	191	1	ALA	A	912	green
956	I:191	I	191	1	ILE	A	913	green
957	S:126 G:52 T:13	S	126	3	SER	A	914	yellow
958	Q:138 K:53	Q	138	2	GLN	A	915	light green
959	I:191	I	191	1	ILE	A	916	green
960	Q:191	Q	191	1	GLN	A	917	green
961	E:147 D:44	E	147	2	GLU	A	918	light green
962	S:191	S	191	1	SER	A	919	green
963	L:190 F:1	L	190	2	LEU	A	920	light green
964	T:141 S:50	T	141	2	THR	A	921	light green
965	T:139 S:52	T	139	2	THR	A	922	light green
966	T:191	T	191	1	THR	A	923	green
967	S:135 A:56	S	135	2	SER	A	924	light green
968	T:138 S:52 A:1	T	138	3	THR	A	925	yellow
969	A:191	A	191	1	ALA	A	926	green
970	L:191	L	191	1	LEU	A	927	green
971	G:191	G	191	1	GLY	A	928	green
972	K:191	K	191	1	LYS	A	929	green
973	L:191	L	191	1	LEU	A	930	green
974	Q:191	Q	191	1	GLN	A	931	green
975	D:191	D	191	1	ASP	A	932	green
976	V:191	V	191	1	VAL	A	933	green
977	V:190 I:1	V	190	2	VAL	A	934	light green
978	N:191	N	191	1	ASN	A	935	green
979	Q:190 D:1	Q	190	2	GLN	A	936	light green
980	N:191	N	191	1	ASN	A	937	green
981	A:191	A	191	1	ALA	A	938	green
982	Q:190 V:1	Q	190	2	GLN	A	939	light green
983	A:191	A	191	1	ALA	A	940	green
984	L:191	L	191	1	LEU	A	941	green
985	N:191	N	191	1	ASN	A	942	green
986	T:191	T	191	1	THR	A	943	green
987	L:191	L	191	1	LEU	A	944	green
988	V:191	V	191	1	VAL	A	945	green
989	K:191	K	191	1	LYS	A	946	green
990	Q:191	Q	191	1	GLN	A	947	green
991	L:191	L	191	1	LEU	A	948	green
992	S:191	S	191	1	SER	A	949	green
993	S:190 F:1	S	190	2	SER	A	950	light green
994	N:191	N	191	1	ASN	A	951	green
995	F:190 L:1	F	190	2	PHE	A	952	light green
996	G:191	G	191	1	GLY	A	953	green
997	A:191	A	191	1	ALA	A	954	green
998	I:191	I	191	1	ILE	A	955	green
999	S:191	S	191	1	SER	A	956	green
1000	S:191	S	191	1	SER	A	957	green
1001	V:180 A:11	V	180	2	VAL	A	958	light green
1002	L:191	L	191	1	LEU	A	959	green
1003	N:191	N	191	1	ASN	A	960	green
1004	D:191	D	191	1	ASP	A	961	green
1005	I:190 V:1	I	190	2	ILE	A	962	light green
1006	L:191	L	191	1	LEU	A	963	green
1007	S:191	S	191	1	SER	A	964	green
1008	R:191	R	191	1	ARG	A	965	green
1009	L:191	L	191	1	LEU	A	966	green
1010	D:191	D	191	1	ASP	A	967	green
1011	K:188 P:3	K	188	2	PRO	A	968	light green
1012	V:188 P:3	V	188	2	PRO	A	969	light green
1013	E:191	E	191	1	GLU	A	970	green
1014	A:191	A	191	1	ALA	A	971	green
1015	E:191	E	191	1	GLU	A	972	green
1016	V:191	V	191	1	VAL	A	973	green
1017	Q:191	Q	191	1	GLN	A	974	green
1018	I:191	I	191	1	ILE	A	975	green
1019	D:191	D	191	1	ASP	A	976	green
1020	R:191	R	191	1	ARG	A	977	green
1021	L:191	L	191	1	LEU	A	978	green
1022	I:191	I	191	1	ILE	A	979	green
1023	T:191	T	191	1	THR	A	980	green
1024	G:191	G	191	1	GLY	A	981	green
1025	R:191	R	191	1	ARG	A	982	green
1026	L:191	L	191	1	LEU	A	983	green
1027	Q:191	Q	191	1	GLN	A	984	green
1028	S:191	S	191	1	SER	A	985	green
1029	L:191	L	191	1	LEU	A	986	green
1030	Q:191	Q	191	1	GLN	A	987	green
1031	T:191	T	191	1	THR	A	988	green
1032	Y:191	Y	191	1	TYR	A	989	green
1033	V:191	V	191	1	VAL	A	990	green
1034	T:191	T	191	1	THR	A	991	green
1035	Q:191	Q	191	1	GLN	A	992	green
1036	Q:191	Q	191	1	GLN	A	993	green
1037	L:191	L	191	1	LEU	A	994	green
1038	I:191	I	191	1	ILE	A	995	green
1039	R:191	R	191	1	ARG	A	996	green
1040	A:191	A	191	1	ALA	A	997	green
1041	A:191	A	191	1	ALA	A	998	green
1042	E:190 G:1	E	190	2	GLU	A	999	light green
1043	I:191	I	191	1	ILE	A	1000	green
1044	R:190 M:1	R	190	2	ARG	A	1001	light green
1045	A:187 T:4	A	187	2	ALA	A	1002	light green
1046	S:191	S	191	1	SER	A	1003	green
1047	A:191	A	191	1	ALA	A	1004	green
1048	N:191	N	191	1	ASN	A	1005	green
1049	L:191	L	191	1	LEU	A	1006	green
1050	A:191	A	191	1	ALA	A	1007	green
1051	A:191	A	191	1	ALA	A	1008	green
1052	T:191	T	191	1	THR	A	1009	green
1053	K:191	K	191	1	LYS	A	1010	green
1054	M:191	M	191	1	MET	A	1011	green
1055	S:191	S	191	1	SER	A	1012	green
1056	E:191	E	191	1	GLU	A	1013	green
1057	C:191	C	191	1	CYS	A	1014	green
1058	V:191	V	191	1	VAL	A	1015	green
1059	L:190 P:1	L	190	2	LEU	A	1016	light green
1060	G:191	G	191	1	GLY	A	1017	green
1061	Q:191	Q	191	1	GLN	A	1018	green
1062	S:191	S	191	1	SER	A	1019	green
1063	K:191	K	191	1	LYS	A	1020	green
1064	R:191	R	191	1	ARG	A	1021	green
1065	V:191	V	191	1	VAL	A	1022	green
1066	D:184 G:7	D	184	2	ASP	A	1023	light green
1067	F:191	F	191	1	PHE	A	1024	green
1068	C:191	C	191	1	CYS	A	1025	green
1069	G:191	G	191	1	GLY	A	1026	green
1070	K:179 R:12	K	179	2	LYS	A	1027	light green
1071	G:191	G	191	1	GLY	A	1028	green
1072	Y:191	Y	191	1	TYR	A	1029	green
1073	H:191	H	191	1	HIS	A	1030	green
1074	L:191	L	191	1	LEU	A	1031	green
1075	M:191	M	191	1	MET	A	1032	green
1076	S:191	S	191	1	SER	A	1033	green
1077	F:191	F	191	1	PHE	A	1034	green
1078	P:191	P	191	1	PRO	A	1035	green
1079	Q:191	Q	191	1	GLN	A	1036	green
1080	A:128 S:63	A	128	2	ALA	A	1037	light green
1081	A:191	A	191	1	ALA	A	1038	green
1082	P:191	P	191	1	PRO	A	1039	green
1083	H:191	H	191	1	HIS	A	1040	green
1084	G:191	G	191	1	GLY	A	1041	green
1085	V:191	V	191	1	VAL	A	1042	green
1086	V:191	V	191	1	VAL	A	1043	green
1087	F:191	F	191	1	PHE	A	1044	green
1088	L:191	L	191	1	LEU	A	1045	green
1089	H:191	H	191	1	HIS	A	1046	green
1090	V:191	V	191	1	VAL	A	1047	green
1091	T:191	T	191	1	THR	A	1048	green
1092	Y:190 C:1	Y	190	2	TYR	A	1049	light green
1093	V:189 I:2	V	189	2	VAL	A	1050	light green
1094	P:191	P	191	1	PRO	A	1051	green
1095	S:144 A:45 F:2	S	144	3	SER	A	1052	yellow
1096	Q:188 H:2 K:1	Q	188	3	GLN	A	1053	yellow
1097	E:190 Q:1	E	190	2	GLU	A	1054	light green
1098	R:120 K:70 Q:1	R	120	3	ARG	A	1055	yellow
1099	N:191	N	191	1	ASN	A	1056	green
1100	F:191	F	191	1	PHE	A	1057	green
1101	T:191	T	191	1	THR	A	1058	green
1102	T:191	T	191	1	THR	A	1059	green
1103	A:191	A	191	1	ALA	A	1060	green
1104	P:191	P	191	1	PRO	A	1061	green
1105	A:191	A	191	1	ALA	A	1062	green
1106	I:191	I	191	1	ILE	A	1063	green
1107	C:191	C	191	1	CYS	A	1064	green
1108	H:191	H	191	1	HIS	A	1065	green
1109	E:148 D:41 Q:1 N:1	E	148	4	GLU	A	1066	light blue
1110	G:191	G	191	1	GLY	A	1067	green
1111	K:191	K	191	1	LYS	A	1068	green
1112	A:191	A	191	1	ALA	A	1069	green
1113	Y:147 H:44	Y	147	2	TYR	A	1070	light green
1114	F:191	F	191	1	PHE	A	1071	green
1115	P:191	P	191	1	PRO	A	1072	green
1116	R:191	R	191	1	ARG	A	1073	green
1117	E:191	E	191	1	GLU	A	1074	green
1118	G:191	G	191	1	GLY	A	1075	green
1119	V:191	V	191	1	VAL	A	1076	green
1120	F:191	F	191	1	PHE	A	1077	green
1121	V:191	V	191	1	VAL	A	1078	green
1122	F:108 S:82 M:1	F	108	3	PHE	A	1079	yellow
1123	N:187 S:4	N	187	2	ASN	A	1080	light green
1124	G:191	G	191	1	GLY	A	1081	green
1125	T:180 S:11	T	180	2	THR	A	1082	light green
1126	S:145 H:44 F:2	S	145	3	SER	A	1083	yellow
1127	W:191	W	191	1	TRP	A	1084	green
1128	F:191	F	191	1	PHE	A	1085	green
1129	I:148 V:43	I	148	2	ILE	A	1086	light green
1130	T:191	T	191	1	THR	A	1087	green
1131	Q:191	Q	191	1	GLN	A	1088	green
1132	R:191	R	191	1	ARG	A	1089	green
1133	N:191	N	191	1	ASN	A	1090	green
1134	F:191	F	191	1	PHE	A	1091	green
1135	F:108 Y:83	F	108	2	PHE	A	1092	light green
1136	S:148 E:43	S	148	2	SER	A	1093	light green
1137	P:191	P	191	1	PRO	A	1094	green
1138	Q:190 K:1	Q	190	2	GLN	A	1095	light green
1139	I:175 L:12 T:3 V:1	I	175	4	ILE	A	1096	light blue
1140	I:191	I	191	1	ILE	A	1097	green
1141	T:191	T	191	1	THR	A	1098	green
1142	T:191	T	191	1	THR	A	1099	green
1143	D:191	D	191	1	ASP	A	1100	green
1144	N:191	N	191	1	ASN	A	1101	green
1145	T:191	T	191	1	THR	A	1102	green
1146	F:191	F	191	1	PHE	A	1103	green
1147	V:190 E:1	V	190	2	VAL	A	1104	light green
1148	S:162 A:29	S	162	2	SER	A	1105	light green
1149	G:191	G	191	1	GLY	A	1106	green
1150	N:168 S:22 K:1	N	168	3	ASN	A	1107	yellow
1151	C:191	C	191	1	CYS	A	1108	green
1152	D:191	D	191	1	ASP	A	1109	green
1153	V:191	V	191	1	VAL	A	1110	green
1154	V:191	V	191	1	VAL	A	1111	green
1155	I:191	I	191	1	ILE	A	1112	green
1156	G:191	G	191	1	GLY	A	1113	green
1157	I:191	I	191	1	ILE	A	1114	green
1158	I:150 V:41	I	150	2	ILE	A	1115	light green
1159	N:191	N	191	1	ASN	A	1116	green
1160	N:191	N	191	1	ASN	A	1117	green
1161	T:191	T	191	1	THR	A	1118	green
1162	V:191	V	191	1	VAL	A	1119	green
1163	Y:191	Y	191	1	TYR	A	1120	green
1164	D:191	D	191	1
1165	P:191	P	191	1
1166	L:191	L	191	1
1167	Q:191	Q	191	1
1168	P:191	P	191	1
1169	E:191	E	191	1
1170	L:191	L	191	1
1171	D:189 E:1 N:1	D	189	3
1172	S:191	S	191	1
1173	F:191	F	191	1
1174	K:191	K	191	1
1175	E:177 Q:12 D:1 G:1	E	177	4
1176	E:191	E	191	1
1177	L:191	L	191	1
1178	D:191	D	191	1
1179	K:191	K	191	1
1180	Y:191	Y	191	1
1181	F:191	F	191	1
1182	K:191	K	191	1
1183	N:190 I:1	N	190	2
1184	H:191	H	191	1
1185	T:191	T	191	1
1186	S:191	S	191	1
1187	P:191	P	191	1
1188	D:191	D	191	1
1189	V:189 I:2	V	189	2
1190	D:191	D	191	1
1191	L:185 F:6	L	185	2
1192	G:191	G	191	1
1193	D:191	D	191	1
1194	I:191	I	191	1
1195	S:191	S	191	1
1196	G:189 R:2	G	189	2
1197	I:191	I	191	1
1198	N:191	N	191	1
1199	A:190 T:1	A	190	2
1200	S:190 P:1	S	190	2
1201	V:191	V	191	1
1202	V:191	V	191	1
1203	N:179 D:12	N	179	2
1204	I:191	I	191	1
1205	Q:190 K:1	Q	190	2
1206	K:167 E:24	K	167	2
1207	E:191	E	191	1
1208	I:191	I	191	1
1209	D:189 A:1 N:1	D	189	3
1210	R:190 H:1	R	190	2
1211	L:191	L	191	1
1212	N:191	N	191	1
1213	E:191	E	191	1
1214	V:189 I:2	V	189	2
1215	A:191	A	191	1
1216	K:189 R:2	K	189	2
1217	N:191	N	191	1
1218	L:191	L	191	1
1219	N:191	N	191	1
1220	E:189 D:2	E	189	2
1221	S:191	S	191	1
1222	L:191	L	191	1
1223	I:191	I	191	1
1224	D:191	D	191	1
1225	L:191	L	191	1
1226	Q:187 R:4	Q	187	2
1227	E:191	E	191	1
1228	L:191	L	191	1
1229	G:191	G	191	1
1230	K:191	K	191	1
1231	Y:191	Y	191	1
1232	E:191	E	191	1
1233	Q:190 H:1	Q	190	2
1234	Y:189 G:2	Y	189	2
1235	I:188 S:2 V:1	I	188	3
1236	K:189 G:2	K	189	2
1237	W:187 Y:2 G:1 I:1	W	187	4
1238	P:187 I:2 S:1 K:1	P	187	4
1239	W:187 P:2 G:1 R:1	W	187	4
1240	Y:185 E:2 S:2 R:1 M:1	Y	185	5
1241	V:144 I:41 A:2 H:2 E:1 K:1	V	144	6
1242	W:185 P:4 N:1 Q:1	W	185	4
1243	L:186 R:2 Q:2 I:1	L	186	4
1244	G:185 D:2 F:2 Y:1 E:1	G	185	5
1245	F:186 G:2 E:2 D:1	F	186	4
1246	I:184 Q:3 K:3 V:1	I	184	4
1247	A:187 G:1 I:1	A	187	3
1248	G:186 Y:2 E:1	G	186	3
1249	L:184 V:2 G:1 E:1 I:1	L	184	5
1250	I:171 V:14 R:2 G:1 M:1	I	171	5
1251	A:169 G:13 V:3 K:2 S:1 E:1	A	169	6
1252	I:172 L:13 D:2 G:1 S:1	I	172	5
1253	V:171 F:13 G:2 Y:1 K:1 L:1	V	171	6
1254	M:184 E:2 I:2 Q:1	M	184	4
1255	V:154 A:30 W:2 P:1 K:1 S:1	V	154	6
1256	T:171 I:13 V:3 E:1 K:1	T	171	5
1257	I:186 L:2 A:1	I	186	3
1258	L:145 M:42 P:1 E:1	L	145	4
1259	L:185 S:2 R:1 N:1	L	185	4
1260	C:185 T:2 D:1 E:1	C	185	4
1261	C:172 Y:13 F:2 G:1 I:1	C	172	5
1262	M:168 F:13 V:4 L:2 Q:1 A:1	M	168	6
1263	T:185 G:2 A:1 R:1	T	185	4
1264	S:184 R:2 Y:1 I:1 N:1	S	184	5
1265	C:185 S:2 V:1 K:1	C	185	4
1266	C:185 L:2 R:1 K:1	C	185	4
1267	S:185 E:2 K:1 I:1	S	185	4
1268	C:185 V:2 D:1 K:1	C	185	4
1269	L:174 C:13 G:1 F:1	L	174	4
1270	K:185 F:2 E:1 V:1	K	185	4
1271	G:185 Q:2 W:1 P:1	G	185	4
1272	A:127 C:43 M:14 V:2 G:1 R:1	A	127	6
1273	C:185 L:1 P:1 G:1	C	185	4
1274	S:186 L:1 G:1	S	186	3
1275	C:185 S:1 H:1 L:1	C	185	4
1276	G:185 T:1 H:1 E:1	G	185	4
1277	S:184 F:2 H:1 W:1	S	184	4
1278	C:185 L:1 H:1 S:1	C	185	4
1279	C:185 H:2 G:1	C	185	3
1280	K:172 R:13 H:2 P:1	K	172	4
1281	F:185 H:2 Q:1	F	185	3
1282	D:185 H:2 F:1	D	185	3
1283	E:186 H:1 S:1	E	186	3
1284	D:185 H:1 A:1 K:1	D	185	4
1285	D:184 H:2 W:1	D	184	3
1286	S:185 H:1 P:1	S	185	3
1287	E:185 H:2	E	185	2
1288	P:186	P	186	1
1289	V:184 M:1 Q:1	V	184	3
1290	L:184 F:1	L	184	2
1291	K:184 E:1 S:1	K	184	3
1292	G:185 K:1	G	185	2
1293	V:185	V	185	1
1294	K:185	K	185	1
1295	L:185	L	185	1
1296	H:185	H	185	1
1297	Y:185	Y	185	1
1298	T:185	T	185	1

## Sheet: S SARS
Position	Flux	AA	#	N	5X58.pdb	chain	residue	color
37	R:113 L:9 G:8 K:8 T:6 N:3 S:3 Y:1 F:1	R	113	9	ARG	A	18	blue
38	C:107 K:29 R:7 P:6 L:2 T:1	C	107	6	CYS	A	19	blue
39	T:116 P:24 L:6 A:2 E:2 S:1 Q:1	T	116	7	THR	A	20	blue
40	T:105 Q:33 D:7 P:2 A:2 I:1 N:1 L:1	T	105	8	THR	A	21	blue
41	F:107 P:37 E:6 L:2	F	107	4	PHE	A	22	light blue
42	D:107 K:25 N:8 L:4 T:3 A:3 I:1 P:1	D	107	8	ASP	A	23	blue
43	D:107 M:21 L:13 K:6 P:2 Y:2 A:1	D	107	7	ASP	A	24	blue
44	V:100 A:18 T:8 R:7 L:6 D:4 N:4 E:2 S:2 Y:1	V	100	10	VAL	A	25	blue
45	Q:126 T:8 K:6 N:6 Y:2 I:2 S:2	Q	126	7	GLN	A	26	blue
46	A:100 V:27 P:9 F:6 I:6 T:2 N:1 Y:1	A	100	8	ALA	A	27	blue
47	P:107 S:42 N:2 F:1	P	107	4	PRO	A	28	light blue
48	N:98 S:45 A:6 Q:2 F:1	N	98	5	ASN	A	29	blue
49	Y:98 S:38 N:7 G:6 Q:2 T:1	Y	98	6	TYR	A	30	blue
50	T:102 R:35 S:6 P:3 Q:2 K:2 N:2	T	102	7	THR	A	31	blue
51	Q:106 R:43 L:2 G:1	Q	106	4	GLN	A	32	light blue
52	H:98 G:44 F:7 V:3	H	98	4	HIS	A	33	light blue
53	T:95 V:43 L:7 S:5 F:1 Y:1	T	95	6	THR	A	34	blue
54	S:107 Y:45	S	107	2	SER	A	35	yellow
55	S:107 Y:44 P:1	S	107	3	SER	A	36	yellow
56	M:95 N:33 P:10 H:7 R:3 K:2 F:1 D:1	M	95	8	MET	A	37	blue
57	R:107 D:44 K:1	R	107	3	ARG	A	38	yellow
58	G:107 D:42 T:2 V:1	G	107	4	GLY	A	39	light blue
59	V:107 I:43 T:1 F:1	V	107	4	VAL	A	40	light blue
60	Y:109 F:42 R:1	Y	109	3	TYR	A	41	yellow
61	Y:107 R:44 S:1	Y	107	3	TYR	A	42	yellow
62	P:107 S:45	P	107	2	PRO	A	43	yellow
63	D:145 N:5 S:1 V:1	D	145	4	ASP	A	44	light blue
64	E:98 V:39 D:9 T:2 F:2 I:1 L:1	E	98	7	GLU	A	45	blue
65	I:107 L:37 S:6 R:1 H:1	I	107	5	ILE	A	46	blue
66	F:105 H:35 V:9 Y:2 S:1	F	105	5	PHE	A	47	blue
67	R:107 L:44 T:1	R	107	3	ARG	A	48	yellow
68	S:109 T:34 V:8 Q:1	S	109	4	SER	A	49	light blue
69	D:101 Q:35 N:9 T:7	D	101	4	ASP	A	50	light blue
70	T:98 D:35 G:9 V:8 A:1 L:1	T	98	6	THR	A	51	blue
71	L:105 Y:38 R:4 P:2 H:2 F:1	L	105	6	LEU	A	52	blue
72	Y:98 F:44 H:9 L:1	Y	98	4	TYR	A	53	light blue
73	L:151 P:1	L	151	2	LEU	A	54	light green
74	T:98 P:38 V:9 R:6 F:1	T	98	5	THR	A	55	blue
75	Q:107 F:45	Q	107	2	GLN	A	56	yellow
76	D:129 H:11 N:7 Y:2 G:2 S:1	D	129	6	ASP	A	57	blue
77	L:100 S:34 T:10 H:7 N:1	L	100	5	LEU	A	58	blue
78	F:107 N:38 T:6 V:1	F	107	4	PHE	A	59	light blue
79	L:147 V:4 T:1	L	147	3	LEU	A	60	yellow
80	P:107 T:42 S:2 W:1	P	107	4	PRO	A	61	light blue
81	F:108 Q:31 W:8 R:4 G:1	F	108	5	PHE	A	62	blue
82	Y:140 D:7 F:2 N:2 H:1	Y	140	5	TYR	A	63	blue
83	S:108 F:30 N:6 L:4 Y:3 A:1	S	108	6	SER	A	64	blue
84	N:107 S:36 I:1	N	107	3	ASN	A	65	yellow
85	V:107 L:31 F:4 R:1 H:1	V	107	5	VAL	A	66	blue
86	T:107 N:32 V:3 S:2	T	107	4	THR	A	67	light blue
87	G:100 V:18 I:11 R:7 M:4 T:2 S:2	G	100	7	GLY	A	68	blue
88	F:105 D:24 E:8 L:2 N:2 G:1 Q:1 V:1	F	105	8	PHE	A	69	blue
89	H:98 S:33 I:7 N:2 M:2 T:2	H	98	6	HIS	A	70	blue
90	T:107 D:27 S:8 A:6 N:3 G:1	T	107	6	THR	A	71	blue
91	I:99 R:19 K:10 F:9 W:5 T:4 A:2 Q:2 S:1 G:1	I	99	10	ILE	A	72	blue
92	N:106 Y:17 G:9 I:8 K:4 T:3 Q:2 F:1 L:1	N	106	9	ASN	A	73	blue
93	H:98 T:20 V:14 L:7 Q:6 K:3 Y:2 I:1	H	98	8	HIS	A	74	blue
94	T:95 Y:33 N:9 R:8 A:6 Q:1	T	95	6	THR	A	75	blue
95	F:141 Y:6 T:2 I:2 L:1	F	141	5	PHE	A	76	blue
96	D:85 G:61 S:6	D	85	3	ASP	A	77	yellow
97	N:145 S:6 D:1	N	145	3	ASN	A	78	yellow
98	P:152	P	152	1	PRO	A	79	green
99	V:102 I:41 T:8 N:1	V	102	4	VAL	A	80	light blue
100	I:108 L:44	I	108	2	ILE	A	81	yellow
101	P:121 D:20 K:9 N:2	P	121	4	PRO	A	82	light blue
102	F:152	F	152	1	PHE	A	83	green
103	K:105 G:39 R:7 N:1	K	105	4	LYS	A	84	light blue
104	D:146 H:6	D	146	2	ASP	A	85	light green
105	G:152	G	152	1	GLY	A	86	green
106	I:109 V:42 L:1	I	109	3	ILE	A	87	yellow
107	Y:152	Y	152	1	TYR	A	88	green
108	F:152	F	152	1	PHE	A	89	green
109	A:146 S:6	A	146	2	ALA	A	90	light green
110	A:145 T:6 S:1	A	145	3	ALA	A	91	yellow
111	T:145 I:6 S:1	T	145	3	THR	A	92	yellow
112	E:146 D:6	E	146	2	GLU	A	93	light green
113	K:149 H:2 R:1	K	149	3	LYS	A	94	yellow
114	S:152	S	152	1	SER	A	95	green
115	N:152	N	152	1	ASN	A	96	green
116	V:147 I:5	V	147	2	VAL	A	97	light green
117	V:114 I:38	V	114	2	VAL	A	98	light green
118	R:152	R	152	1	ARG	A	99	green
119	G:152	G	152	1	GLY	A	100	green
120	W:152	W	152	1	TRP	A	101	green
121	V:116 I:36	V	116	2	VAL	A	102	light green
122	F:152	F	152	1	PHE	A	103	green
123	G:152	G	152	1	GLY	A	104	green
124	S:143 T:9	S	143	2	SER	A	105	light green
125	T:140 S:12	T	140	2	THR	A	106	light green
126	M:113 F:27 L:12	M	113	3	MET	A	107	yellow
127	N:106 D:46	N	106	2	ASN	A	108	light green
128	N:149 S:3	N	149	2	ASN	A	109	light green
129	K:108 T:42 S:2	K	108	3	LYS	A	110	yellow
130	S:111 T:41	S	111	2	SER	A	111	yellow
131	Q:152	Q	152	1	GLN	A	112	green
132	S:151 T:1	S	151	2	SER	A	113	light green
133	V:106 A:43 L:3	V	106	3	VAL	A	114	yellow
134	I:126 V:17 L:9	I	126	3	ILE	A	115	yellow
135	I:145 L:7	I	145	2	ILE	A	116	light green
136	I:98 V:42 M:9 L:2 F:1	I	98	5	ILE	A	117	blue
137	N:151 S:1	N	151	2	ASN	A	118	light green
138	N:152	N	152	1	ASN	A	119	green
139	S:141 G:7 A:4	S	141	3	SER	A	120	yellow
140	T:146 S:6	T	146	2	THR	A	121	light green
141	N:112 H:34 A:6	N	112	3	ASN	A	122	yellow
142	V:103 I:40 L:9	V	103	3	VAL	A	123	yellow
143	V:109 I:37 T:6	V	109	3	VAL	A	124	yellow
144	I:150 V:2	I	150	2	ILE	A	125	light green
145	R:142 E:4 K:3 Q:2 N:1	R	142	5	ARG	A	126	blue
146	A:107 V:45	A	107	2	ALA	A	127	yellow
147	C:152	C	152	1	CYS	A	128	green
148	N:130 Y:19 I:2 E:1	N	130	4	ASN	A	129	light blue
149	F:152	F	152	1	PHE	A	130	green
150	E:107 N:33 Q:9 D:2 Y:1	E	107	5	GLU	A	131	blue
151	L:142 F:10	L	142	2	LEU	A	132	yellow
152	C:152	C	152	1	CYS	A	133	green
153	D:113 K:34 Y:2 R:1 Q:1 N:1	D	113	6	ASP	A	134	blue
154	N:113 E:24 D:13 V:2	N	113	4	ASN	A	135	light blue
155	P:152	P	152	1	PRO	A	136	green
156	F:108 M:34 A:6 Y:2 L:2	F	108	5	PHE	A	137	blue
157	F:114 Y:31 L:4 I:3	F	114	4	PHE	A	138	light blue
158	A:81 V:35 T:29 I:4 S:2 G:1	A	81	6	ALA	A	139	blue
159	V:142 I:8 G:2	V	142	3	VAL	A	140	yellow
164	S:98 L:7 N:3 I:2	S	98	4	SER	A	141	light blue
165	K:104 R:3 N:3 F:2	K	104	4	LYS	A	142	light blue
166	P:100 S:43 K:5 T:2 R:1 A:1	P	100	6	PRO	A	143	blue
167	M:96 R:16 N:12 A:10 T:7 G:4 S:3 K:2 Q:1 D:1	M	96	10	MET	A	144	blue
168	G:134 N:9 E:4 W:3 S:2	G	134	5	GLY	A	145	blue
169	T:131 A:7 Q:6 S:3 N:2 V:2 M:1	T	131	7	THR	A	146	blue
170	Q:128 R:12 H:7 I:2 S:2 E:1	Q	128	6	GLN	A	147	blue
171	T:103 Q:20 I:12 V:5 Y:4 F:3 K:2 R:2 S:1	T	103	9	THR	A	148	blue
172	H:98 S:21 N:14 P:7 K:5 E:5 L:2	H	98	7	HIS	A	149	blue
173	T:106 S:37 A:6 F:3	T	106	4	THR	A	150	light blue
174	M:98 W:34 A:8 Y:7 H:2 I:2 R:1	M	98	7	MET	A	151	blue
175	I:111 V:37 L:4	I	111	3	ILE	A	152	yellow
176	F:110 Y:42	F	110	2	PHE	A	153	light green
177	D:98 Q:33 N:7 S:5 I:4 E:2 T:2 L:1	D	98	8	ASP	A	154	blue
178	N:120 S:29 D:2 F:1	N	120	4	ASN	A	155	light blue
179	A:142 L:6 Y:2 S:2	A	142	4	ALA	A	156	light blue
180	F:138 R:6 Y:4 A:2 T:1 N:1	F	138	6	PHE	A	157	blue
181	N:152	N	152	1	ASN	A	158	green
182	C:152	C	152	1	CYS	A	159	green
183	T:152	T	152	1	THR	A	160	green
184	F:112 Y:40	F	112	2	PHE	A	161	light green
185	E:112 D:33 V:6 N:1	E	112	4	GLU	A	162	light blue
186	Y:111 R:34 D:6	Y	111	3	TYR	A	163	yellow
187	I:98 V:48 T:6	I	98	3	ILE	A	164	yellow
188	S:112 E:31 L:6 G:1 K:1 H:1	S	112	6	SER	A	165	blue
189	D:100 K:32 R:14 Q:5 G:1	D	100	5	ASP	A	166	blue
190	A:97 S:40 D:13 P:1	A	97	4	ALA	A	167	light blue
191	F:145 L:6 S:1	F	145	3	PHE	A	168	yellow
192	S:100 Q:32 N:7 P:6 L:4 M:2 E:1	S	100	7	SER	A	169	blue
193	L:148 M:3 I:1	L	148	3	LEU	A	170	yellow
194	D:143 S:6 N:2 H:1	D	143	4	ASP	A	171	light blue
195	V:100 T:33 L:9 I:5 F:4 P:1	V	100	6	VAL	A	172	blue
196	S:104 A:24 T:9 G:9 V:2 R:2 E:2	S	104	7	SER	A	173	blue
197	E:114 P:34 G:3 D:1	E	114	4	GLU	A	174	light blue
198	K:137 Q:6 V:6 N:3	K	137	4	LYS	A	175	light blue
199	S:102 T:32 P:9 D:6 G:2 Q:1	S	102	6	SER	A	176	blue
200	G:152	G	152	1	GLY	A	177	green
201	N:143 G:6 L:2 S:1	N	143	4	ASN	A	178	light blue
202	F:152	F	152	1	PHE	A	179	green
203	K:138 T:7 I:3 N:2 V:2	K	138	5	LYS	A	180	blue
204	H:107 D:40 T:2 A:2 N:1	H	107	5	HIS	A	181	blue
205	L:152	L	152	1	LEU	A	182	green
206	R:152	R	152	1	ARG	A	183	green
207	E:152	E	152	1	GLU	A	184	green
208	F:127 Y:24 H:1	F	127	3	PHE	A	185	yellow
209	V:150 I:2	V	150	2	VAL	A	186	light green
210	F:152	F	152	1	PHE	A	187	green
211	K:140 R:12	K	140	2	LYS	A	188	light green
212	N:150 T:2	N	150	2	ASN	A	189	light green
213	K:112 R:29 S:6 V:3 H:1 I:1	K	112	6	LYS	A	190	blue
214	D:149 N:2 G:1	D	149	3	ASP	A	191	yellow
215	G:152	G	152	1	GLY	A	192	green
216	F:148 H:2 S:1 Y:1	F	148	4	PHE	A	193	light blue
217	L:139 F:12 P:1	L	139	3	LEU	A	194	yellow
218	Y:99 S:23 H:16 T:9 K:3 R:1 N:1	Y	99	7	TYR	A	195	blue
219	V:137 I:13 A:2	V	137	3	VAL	A	196	yellow
220	Y:152	Y	152	1	TYR	A	197	green
221	K:98 Q:26 S:12 G:6 N:4 H:3 E:2 R:1	K	98	8	LYS	A	198	blue
222	G:109 T:25 A:10 K:3 D:2 S:2 N:1	G	109	7	GLY	A	199	blue
223	Y:147 F:4 H:1	Y	147	3	TYR	A	200	yellow
224	Q:113 T:32 S:4 E:3	Q	113	4	GLN	A	201	light blue
225	P:129 A:20 N:2 R:1	P	129	4	PRO	A	202	light blue
226	I:114 V:32 Y:5 H:1	I	114	4	ILE	A	203	light blue
227	D:113 N:30 S:9	D	113	3	ASP	A	204	yellow
228	V:101 L:34 I:8 A:7 H:2	V	101	5	VAL	A	205	blue
229	V:101 P:22 A:14 L:9 I:2 N:2 D:1 Y:1	V	101	8	VAL	A	206	blue
230	R:136 S:7 I:6 N:2 D:1	R	136	5	ARG	A	207	blue
231	D:99 G:52 N:1	D	99	3	ASP	A	208	yellow
232	L:141 A:6 F:3 I:2	L	141	4	LEU	A	209	light blue
233	P:148 T:4	P	148	2	PRO	A	210	light green
234	S:107 T:16 A:13 V:6 I:4 E:3 Q:3	S	107	7	SER	A	211	blue
235	G:146 A:6	G	146	2	GLY	A	212	light green
236	F:135 L:17	F	135	2	PHE	A	213	yellow
244	N:107 S:39 L:6	N	107	3	ASN	A	214	yellow
245	T:95 V:38 A:8 P:6 I:3 L:2	T	95	6	THR	A	215	blue
246	L:152	L	152	1	LEU	A	216	green
247	K:137 R:12 Q:2 E:1	K	137	4	LYS	A	217	light blue
248	P:152	P	152	1	PRO	A	218	green
249	I:139 L:13	I	139	2	ILE	A	219	yellow
250	F:106 L:37 W:6 V:3	F	106	4	PHE	A	220	light blue
251	K:149 E:2 D:1	K	149	3	LYS	A	221	yellow
252	L:150 I:2	L	150	2	LEU	A	222	light green
253	P:152	P	152	1	PRO	A	223	green
254	L:113 F:30 I:7 V:2	L	113	4	LEU	A	224	light blue
255	G:149 S:3	G	149	2	GLY	A	225	light green
256	I:141 L:11	I	141	2	ILE	A	226	light green
257	N:147 K:5	N	147	2	ASN	A	227	yellow
258	I:150 V:2	I	150	2	ILE	A	228	light green
259	T:152	T	152	1	THR	A	229	green
260	N:111 S:37 K:2 Q:1 R:1	N	111	5	ASN	A	230	blue
261	F:128 Y:24	F	128	2	PHE	A	231	light green
262	R:136 K:15 Q:1	R	136	3	ARG	A	232	yellow
263	A:98 V:42 T:12	A	98	3	ALA	A	233	yellow
264	I:99 V:39 L:12 F:2	I	99	4	ILE	A	234	light blue
265	L:112 M:34 T:6	L	112	3	LEU	A	235	yellow
272	T:113 A:26 S:4 R:2 L:1	T	113	5	THR	A	236	blue
273	A:107 M:33 G:2 V:2 L:1 T:1	A	107	6	ALA	A	237	blue
274	F:139 Y:4 D:2 P:1	F	139	4	PHE	A	238	light blue
275	S:126 P:10 L:5 R:2 I:2 G:1	S	126	6	SER	A	239	blue
276	P:108 Q:20 K:9 T:6 R:4 V:2 M:2 D:1	P	108	8
277	A:100 T:30 R:6 L:6 F:3 N:3 S:3 P:1	A	100	8
278	Q:98 T:32 P:7 K:6 N:4 A:2 I:2 S:1	Q	98	8
279	D:97 S:35 G:12 P:6 N:2	D	97	5
280	T:54 I:52 N:33 Y:7 S:3 G:3	T	54	6	THR	A	244	blue
281	W:110 F:25 Y:9 N:6 I:2	W	110	5	TRP	A	245	blue
282	G:107 L:24 V:9 Q:6 T:3 S:2 N:1	G	107	7	GLY	A	246	blue
283	T:107 P:31 A:10 V:2 S:2	T	107	5	THR	A	247	blue
284	S:107 E:33 F:8 A:2 D:1 G:1	S	107	6	SER	A	248	blue
285	A:107 S:33 Q:6 V:3 P:2 I:1	A	107	6	ALA	A	249	blue
286	A:147 S:3 V:2	A	147	3	ALA	A	250	yellow
287	A:149 V:3	A	149	2	ALA	A	251	light green
288	Y:152	Y	152	1	TYR	A	252	green
289	F:115 Y:31 I:6	F	115	3	PHE	A	253	yellow
290	V:151 F:1	V	151	2	VAL	A	254	light green
291	G:152	G	152	1	GLY	A	255	green
292	Y:112 N:39 H:1	Y	112	3	TYR	A	256	yellow
293	L:152	L	152	1	LEU	A	257	green
294	K:151 Q:1	K	151	2	LYS	A	258	light green
295	P:113 Y:24 Q:9 H:6	P	113	4	PRO	A	259	light blue
296	T:118 S:23 L:3 A:3 R:3 V:2	T	118	6	THR	A	260	blue
297	T:152	T	152	1	THR	A	261	green
298	F:145 M:7	F	145	2	PHE	A	262	light green
299	M:150 L:2	M	150	2	MET	A	263	light green
300	L:150 F:1 A:1	L	150	3	LEU	A	264	yellow
301	K:111 S:23 R:11 N:4 Q:2 E:1	K	111	6	LYS	A	265	blue
302	Y:112 F:40	Y	112	2	TYR	A	266	light green
303	D:110 N:42	D	110	2	ASP	A	267	light green
304	E:138 Q:9 L:2 Y:2 K:1	E	138	5	GLU	A	268	blue
305	N:152	N	152	1	ASN	A	269	green
306	G:152	G	152	1	GLY	A	270	green
307	T:152	T	152	1	THR	A	271	green
308	I:146 M:6	I	146	2	ILE	A	272	light green
309	T:133 V:9 S:6 A:2 N:1 K:1	T	133	6	THR	A	273	blue
310	D:143 N:9	D	143	2	ASP	A	274	light green
311	A:152	A	152	1	ALA	A	275	green
312	V:137 I:15	V	137	2	VAL	A	276	light green
313	D:152	D	152	1	ASP	A	277	green
314	C:152	C	152	1	CYS	A	278	green
315	S:139 A:13	S	139	2	SER	A	279	light green
316	Q:149 L:3	Q	149	2	GLN	A	280	light green
317	N:131 D:19 H:2	N	131	3	ASN	A	281	yellow
318	P:152	P	152	1	PRO	A	282	green
319	L:152	L	152	1	LEU	A	283	green
320	A:144 S:8	A	144	2	ALA	A	284	light green
321	E:152	E	152	1	GLU	A	285	green
322	L:149 T:3	L	149	2	LEU	A	286	light green
323	K:152	K	152	1	LYS	A	287	green
324	C:152	C	152	1	CYS	A	288	green
325	S:107 T:45	S	107	2	SER	A	289	light green
326	V:107 I:24 L:11 T:10	V	107	4	VAL	A	290	light blue
327	K:152	K	152	1	LYS	A	291	green
328	S:120 N:26 Q:4 L:2	S	120	4	SER	A	292	light blue
329	F:147 L:3 S:2	F	147	3	PHE	A	293	yellow
330	E:105 N:35 D:7 T:3 S:1 K:1	E	105	6	GLU	A	294	blue
331	I:107 V:45	I	107	2	ILE	A	295	light green
332	D:116 S:25 G:6 Q:2 E:2 N:1	D	116	6	ASP	A	296	blue
333	K:152	K	152	1	LYS	A	297	green
334	G:152	G	152	1	GLY	A	298	green
335	I:152	I	152	1	ILE	A	299	green
336	Y:152	Y	152	1	TYR	A	300	green
337	Q:152	Q	152	1	GLN	A	301	green
338	T:152	T	152	1	THR	A	302	green
339	S:152	S	152	1	SER	A	303	green
340	N:152	N	152	1	ASN	A	304	green
341	F:152	F	152	1	PHE	A	305	green
342	R:152	R	152	1	ARG	A	306	green
343	V:152	V	152	1	VAL	A	307	green
344	V:95 S:34 A:12 Q:9 T:2	V	95	5	VAL	A	308	blue
345	P:152	P	152	1	PRO	A	309	green
346	S:110 T:33 V:9	S	110	3	SER	A	310	yellow
347	G:92 Q:20 T:12 K:11 V:7 R:5 H:4 E:1	G	92	8	GLY	A	311	blue
348	D:101 E:48 S:3	D	101	3	ASP	A	312	yellow
349	V:150 I:2	V	150	2	VAL	A	313	light green
350	V:133 I:15 A:4	V	133	3	VAL	A	314	yellow
351	R:152	R	152	1	ARG	A	315	green
352	F:152	F	152	1	PHE	A	316	green
353	P:152	P	152	1	PRO	A	317	green
354	N:152	N	152	1	ASN	A	318	green
355	I:152	I	152	1	ILE	A	319	green
356	T:152	T	152	1	THR	A	320	green
357	N:152	N	152	1	ASN	A	321	green
358	L:120 R:26 V:6	L	120	3	LEU	A	322	yellow
359	C:152	C	152	1	CYS	A	323	green
360	P:152	P	152	1	PRO	A	324	green
361	F:152	F	152	1	PHE	A	325	green
362	G:109 D:41 H:2	G	109	3	GLY	A	326	yellow
363	E:108 K:35 R:4 S:2 A:2 Q:1	E	108	6	GLU	A	327	blue
364	V:150 I:2	V	150	2	VAL	A	328	light green
365	F:152	F	152	1	PHE	A	329	green
366	N:152	N	152	1	ASN	A	330	green
367	A:151 V:1	A	151	2	ALA	A	331	light green
368	T:136 S:16	T	136	2	THR	A	332	light green
369	K:95 R:44 T:12 N:1	K	95	4	LYS	A	333	light blue
370	F:152	F	152	1	PHE	A	334	green
371	P:151 A:1	P	151	2	PRO	A	335	light green
372	S:134 N:18	S	134	2	SER	A	336	yellow
373	V:152	V	152	1	VAL	A	337	green
374	Y:152	Y	152	1	TYR	A	338	green
375	A:152	A	152	1	ALA	A	339	green
376	W:152	W	152	1	TRP	A	340	green
377	E:151 N:1	E	151	2	GLU	A	341	light green
378	R:152	R	152	1	ARG	A	342	green
379	K:108 T:41 V:2 L:1	K	108	4	LYS	A	343	light blue
380	K:110 R:42	K	110	2	LYS	A	344	light green
381	I:152	I	152	1	ILE	A	345	green
382	S:152	S	152	1	SER	A	346	green
383	N:110 D:40 E:2	N	110	3	ASN	A	347	yellow
384	C:152	C	152	1	CYS	A	348	green
385	V:150 I:2	V	150	2	VAL	A	349	light green
386	A:151 V:1	A	151	2	ALA	A	350	light green
387	D:152	D	152	1	ASP	A	351	green
388	Y:152	Y	152	1	TYR	A	352	green
389	S:108 T:43 A:1	S	108	3	SER	A	353	yellow
390	V:149 A:2 I:1	V	149	3	VAL	A	354	yellow
391	L:135 F:17	L	135	2	LEU	A	355	yellow
392	Y:152	Y	152	1	TYR	A	356	green
393	N:152	N	152	1	ASN	A	357	green
394	S:152	S	152	1	SER	A	358	green
395	T:150 S:1 A:1	T	150	3	THR	A	359	yellow
396	S:80 F:71 L:1	S	80	3	PHE	A	360	yellow
397	F:152	F	152	1	PHE	A	361	green
398	S:152	S	152	1	SER	A	362	green
399	T:152	T	152	1	THR	A	363	green
400	F:152	F	152	1	PHE	A	364	green
401	K:139 N:13	K	139	2	LYS	A	365	yellow
402	C:152	C	152	1	CYS	A	366	green
403	Y:152	Y	152	1	TYR	A	367	green
404	G:152	G	152	1	GLY	A	368	green
405	V:152	V	152	1	VAL	A	369	green
406	S:152	S	152	1	SER	A	370	green
407	A:107 P:45	A	107	2	ALA	A	371	yellow
408	T:107 S:43 I:2	T	107	3	THR	A	372	yellow
409	K:152	K	152	1	LYS	A	373	green
410	L:152	L	152	1	LEU	A	374	green
411	N:109 I:43	N	109	2	ASN	A	375	yellow
412	D:152	D	152	1	ASP	A	376	green
413	L:152	L	152	1	LEU	A	377	green
414	C:152	C	152	1	CYS	A	378	green
415	F:152	F	152	1	PHE	A	379	green
416	S:108 T:44	S	108	2	SER	A	380	light green
417	N:108 S:44	N	108	2	ASN	A	381	yellow
418	V:152	V	152	1	VAL	A	382	green
419	Y:152	Y	152	1	TYR	A	383	green
420	A:151 V:1	A	151	2	ALA	A	384	light green
421	D:151 N:1	D	151	2	ASP	A	385	light green
422	S:108 T:43 Y:1	S	108	3	SER	A	386	yellow
423	F:152	F	152	1	PHE	A	387	green
424	V:109 L:43	V	109	2	VAL	A	388	light green
425	V:108 I:44	V	108	2	VAL	A	389	light green
426	K:108 R:44	K	108	2	LYS	A	390	light green
427	G:109 S:23 F:20	G	109	3	GLY	A	391	yellow
428	D:109 S:43	D	109	2	ASP	A	392	yellow
429	D:108 E:44	D	108	2	ASP	A	393	light green
430	V:152	V	152	1	VAL	A	394	green
431	R:152	R	152	1	ARG	A	395	green
432	Q:152	Q	152	1	GLN	A	396	green
433	I:110 V:42	I	110	2	ILE	A	397	light green
434	A:152	A	152	1	ALA	A	398	green
435	P:152	P	152	1	PRO	A	399	green
436	G:151 A:1	G	151	2	GLY	A	400	light green
437	Q:124 E:28	Q	124	2	GLN	A	401	light green
438	T:152	T	152	1	THR	A	402	green
439	G:152	G	152	1	GLY	A	403	green
440	V:151 K:1	V	151	2	VAL	A	404	light green
441	I:152	I	152	1	ILE	A	405	green
442	A:152	A	152	1	ALA	A	406	green
443	D:152	D	152	1	ASP	A	407	green
444	Y:152	Y	152	1	TYR	A	408	green
445	N:152	N	152	1	ASN	A	409	green
446	Y:152	Y	152	1	TYR	A	410	green
447	K:150 R:2	K	150	2	LYS	A	411	light green
448	L:152	L	152	1	LEU	A	412	green
449	P:152	P	152	1	PRO	A	413	green
450	D:152	D	152	1	ASP	A	414	green
451	D:150 E:2	D	150	2	ASP	A	415	light green
452	F:152	F	152	1	PHE	A	416	green
453	M:100 T:45 I:4 L:3	M	100	4	MET	A	417	light blue
454	G:152	G	152	1	GLY	A	418	green
455	C:152	C	152	1	CYS	A	419	green
456	V:152	V	152	1	VAL	A	420	green
457	L:108 I:44	L	108	2	LEU	A	421	light green
458	A:152	A	152	1	ALA	A	422	green
459	W:152	W	152	1	TRP	A	423	green
460	N:152	N	152	1	ASN	A	424	green
461	T:151 S:1	T	151	2	THR	A	425	light green
462	R:103 A:43 N:5 G:1	R	103	4	ARG	A	426	light blue
463	N:108 K:36 Q:4 S:4	N	108	4	ASN	A	427	light blue
464	I:104 Q:36 H:5 K:3 Y:2 V:1 L:1	I	104	7	ILE	A	428	blue
465	D:152	D	152	1	ASP	A	429	green
466	A:104 V:18 T:12 Q:9 S:5 K:2 R:1 I:1	A	104	8	ALA	A	430	blue
467	T:104 G:43 S:3 K:2	T	104	4	THR	A	431	light blue
468	S:118 Q:16 N:11 H:3 T:3 V:1	S	118	6	SER	A	432	blue
469	T:102 Y:43 S:5 G:2	T	102	4	THR	A	433	light blue
470	G:108 Y:24 F:19 N:1	G	108	4	GLY	A	434	light blue
471	N:109 Y:43	N	109	2	ASN	A	435	yellow
472	Y:101 R:43 H:5 F:3	Y	101	4	TYR	A	436	light blue
473	N:106 S:43 Y:1 H:1 D:1	N	106	5	ASN	A	437	blue
474	Y:111 H:32 S:9	Y	111	3	TYR	A	438	yellow
475	K:104 R:44 L:4	K	104	3	LYS	A	439	yellow
476	Y:105 K:24 S:19 L:1 F:1 H:1	Y	105	6	TYR	A	440	blue
477	R:108 T:26 S:15 E:2	R	108	4	ARG	A	441	light blue
478	Y:92 K:43 S:11 W:3 C:1 L:1	Y	92	6	TYR	A	442	blue
479	L:147 V:3 F:2	L	147	3	LEU	A	443	yellow
480	R:106 K:44	R	106	2	ARG	A	444	light green
481	H:105 P:43 R:3 K:1	H	105	4	HIS	A	445	light blue
482	G:105 S:4	G	105	2	GLY	A	446	light green
483	K:108 N:1	K	108	2	LYS	A	447	light green
484	L:108 I:1	L	108	2	LEU	A	448	light green
485	R:104 N:3 K:2	R	104	3	ARG	A	449	yellow
486	P:109	P	109	1	PRO	A	450	green
487	F:105 Y:4	F	105	2	PHE	A	451	light green
488	E:109	E	109	1	GLU	A	452	green
489	R:109	R	109	1	ARG	A	453	green
490	D:109	D	109	1	ASP	A	454	green
491	I:106 L:3	I	106	2	ILE	A	455	light green
492	S:109	S	109	1	SER	A	456	green
493	N:108 T:1	N	108	2	ASN	A	457	light green
494	V:105 D:3 E:1	V	105	3	VAL	A	458	yellow
495	P:104 I:4 L:1	P	104	3	PRO	A	459	yellow
496	F:104 Y:5	F	104	2	PHE	A	460	light green
497	S:107 N:1 Q:1	S	107	3	SER	A	461	yellow
498	P:103 S:5 A:1	P	103	3	PRO	A	462	yellow
499	D:102 G:4 A:1 N:1	D	102	4	ASP	A	463	light blue
500	G:108 F:11 S:1	G	108	3	GLY	A	464	yellow
501	K:104 F:32 E:11 Q:3 G:1 T:1	K	104	6	LYS	A	465	blue
502	P:105 E:32 R:11 S:3 T:1	P	105	5	PRO	A	466	blue
503	C:109 R:32 D:11	C	109	3	CYS	A	467	yellow
504	D:32 L:11 S:1 N:1	D	32	4
505	T:104 L:32 S:15 G:1	T	104	4	THR	A	468	light blue
506	P:104 S:40 T:3 A:3 I:1 V:1	P	104	6	PRO	A	469	blue
507	P:104 S:33 D:11 V:2 I:1 E:1	P	104	6	PRO	A	470	blue
508	A:104 D:30 E:12 G:4 V:1 Q:1	A	104	6	ALA	A	471	blue
509	L:67 E:31 P:31 G:11 F:11 D:1	L	67	6	LEU	A	472	blue
510	N:149 D:1 E:1 G:1	N	149	4	ASN	A	473	light blue
511	C:109 G:42 N:1	C	109	3	CYS	A	474	yellow
512	Y:109 V:40 A:2 G:1	Y	109	4	TYR	A	475	light blue
513	W:104 R:25 Y:14 L:4 N:3 E:1 F:1	W	104	7	TRP	A	476	blue
514	P:109 T:43	P	109	2	PRO	A	477	yellow
515	L:152	L	152	1	LEU	A	478	green
516	N:79 S:49 R:20 K:3 Q:1	N	79	5	ASN	A	479	blue
517	D:77 T:43 G:27 P:3 S:2	D	77	5	ASP	A	480	blue
518	Y:152	Y	152	1	TYR	A	481	green
519	G:109 D:43	G	109	2	GLY	A	482	yellow
520	F:152	F	152	1	PHE	A	483	green
521	Y:113 N:31 F:6 T:1 Q:1	Y	113	5	TYR	A	484	blue
522	T:103 P:32 Q:13 I:4	T	103	4	THR	A	485	light blue
523	T:114 N:29 Y:5 S:4	T	114	4	THR	A	486	light blue
524	T:67 V:42 S:28 N:10 A:3 I:2	T	67	6	THR	A	487	blue
525	G:109 P:43	G	109	2	GLY	A	488	yellow
526	I:112 L:20 V:20	I	112	3	ILE	A	489	yellow
527	G:109 E:26 A:13 D:4	G	109	4	GLY	A	490	light blue
528	Y:149 H:3	Y	149	2	TYR	A	491	light green
529	Q:152	Q	152	1	GLN	A	492	green
530	P:109 A:43	P	109	2	PRO	A	493	yellow
531	Y:109 T:43	Y	109	2	TYR	A	494	yellow
532	R:152	R	152	1	ARG	A	495	green
533	V:152	V	152	1	VAL	A	496	green
534	V:152	V	152	1	VAL	A	497	green
535	V:152	V	152	1	VAL	A	498	green
536	L:152	L	152	1	LEU	A	499	green
537	S:152	S	152	1	SER	A	500	green
538	F:151 Y:1	F	151	2	PHE	A	501	light green
539	E:152	E	152	1	GLU	A	502	green
540	L:152	L	152	1	LEU	A	503	green
541	L:152	L	152	1	LEU	A	504	green
542	N:151 H:1	N	151	2	ASN	A	505	light green
543	A:152	A	152	1	ALA	A	506	green
544	P:152	P	152	1	PRO	A	507	green
545	A:152	A	152	1	ALA	A	508	green
546	T:152	T	152	1	THR	A	509	green
547	V:152	V	152	1	VAL	A	510	green
548	C:152	C	152	1	CYS	A	511	green
549	G:152	G	152	1	GLY	A	512	green
550	P:152	P	152	1	PRO	A	513	green
551	K:152	K	152	1	LYS	A	514	green
552	L:150 K:2	L	150	2	LEU	A	515	light green
553	S:152	S	152	1	SER	A	516	green
554	T:152	T	152	1	THR	A	517	green
555	D:107 Q:15 S:10 E:8 G:6 P:4 A:1 N:1	D	107	8	ASP	A	518	blue
556	L:152	L	152	1	LEU	A	519	green
557	I:109 V:43	I	109	2	ILE	A	520	light green
558	K:149 T:2 M:1	K	149	3	LYS	A	521	yellow
559	N:152	N	152	1	ASN	A	522	green
560	Q:150 K:2	Q	150	2	GLN	A	523	light green
561	C:152	C	152	1	CYS	A	524	green
562	V:152	V	152	1	VAL	A	525	green
563	N:152	N	152	1	ASN	A	526	green
564	F:152	F	152	1	PHE	A	527	green
565	N:152	N	152	1	ASN	A	528	green
566	F:152	F	152	1	PHE	A	529	green
567	N:152	N	152	1	ASN	A	530	green
568	G:152	G	152	1	GLY	A	531	green
569	L:143 F:9	L	143	2	LEU	A	532	yellow
570	T:109 K:40 R:3	T	109	3	THR	A	533	yellow
571	G:152	G	152	1	GLY	A	534	green
572	T:151 I:1	T	151	2	THR	A	535	light green
573	G:152	G	152	1	GLY	A	536	green
574	V:152	V	152	1	VAL	A	537	green
575	L:152	L	152	1	LEU	A	538	green
576	T:151 S:1	T	151	2	THR	A	539	light green
577	P:108 D:27 S:12 T:2 E:2 A:1	P	108	6	PRO	A	540	blue
578	S:152	S	152	1	SER	A	541	green
579	S:147 L:2 A:1 T:1 N:1	S	147	5	SER	A	542	blue
580	K:152	K	152	1	LYS	A	543	green
581	R:136 T:13 K:3	R	136	3	ARG	A	544	yellow
582	F:152	F	152	1	PHE	A	545	green
583	Q:151 L:1	Q	151	2	GLN	A	546	light green
584	P:109 S:43	P	109	2	PRO	A	547	yellow
585	F:152	F	152	1	PHE	A	548	green
586	Q:152	Q	152	1	GLN	A	549	green
587	Q:152	Q	152	1	GLN	A	550	green
588	F:152	F	152	1	PHE	A	551	green
589	G:152	G	152	1	GLY	A	552	green
590	R:150 K:2	R	150	2	ARG	A	553	light green
591	D:152	D	152	1	ASP	A	554	green
592	V:107 T:24 A:18 M:1 F:1 I:1	V	107	6	VAL	A	555	blue
593	S:150 L:1 A:1	S	150	3	SER	A	556	yellow
594	D:152	D	152	1	ASP	A	557	green
595	F:151 T:1	F	151	2	PHE	A	558	light green
596	T:150 I:2	T	150	2	THR	A	559	light green
597	D:152	D	152	1	ASP	A	560	green
598	S:151 A:1	S	151	2	SER	A	561	light green
599	V:152	V	152	1	VAL	A	562	green
600	R:152	R	152	1	ARG	A	563	green
601	D:152	D	152	1	ASP	A	564	green
602	P:152	P	152	1	PRO	A	565	green
603	K:110 Q:42	K	110	2	LYS	A	566	yellow
604	T:152	T	152	1	THR	A	567	green
605	S:105 L:46 F:1	S	105	3	SER	A	568	yellow
606	E:129 Q:15 R:6 D:2	E	129	4	GLU	A	569	light blue
607	I:148 V:4	I	148	2	ILE	A	570	light green
608	L:152	L	152	1	LEU	A	571	green
609	D:152	D	152	1	ASP	A	572	green
610	I:152	I	152	1	ILE	A	573	green
611	S:136 T:16	S	136	2	SER	A	574	light green
612	P:152	P	152	1	PRO	A	575	green
613	C:147 R:5	C	147	2	CYS	A	576	yellow
614	S:145 A:5	S	145	2	SER	A	577	yellow
615	F:151 Y:1	F	151	2	PHE	A	578	light green
616	G:152	G	152	1	GLY	A	579	green
617	G:152	G	152	1	GLY	A	580	green
618	V:152	V	152	1	VAL	A	581	green
619	S:152	S	152	1	SER	A	582	green
620	V:152	V	152	1	VAL	A	583	green
621	I:152	I	152	1	ILE	A	584	green
622	T:152	T	152	1	THR	A	585	green
623	P:152	P	152	1	PRO	A	586	green
624	G:152	G	152	1	GLY	A	587	green
625	T:152	T	152	1	THR	A	588	green
626	N:152	N	152	1	ASN	A	589	green
627	A:122 T:28 I:2	A	122	3	ALA	A	590	yellow
628	S:152	S	152	1	SER	A	591	green
629	S:149 L:1 K:1 N:1	S	149	4	SER	A	592	light blue
630	E:137 A:14 Q:1	E	137	3	GLU	A	593	yellow
631	V:151 F:1	V	151	2	VAL	A	594	light green
632	A:152	A	152	1	ALA	A	595	green
633	V:152	V	152	1	VAL	A	596	green
634	L:152	L	152	1	LEU	A	597	green
635	Y:152	Y	152	1	TYR	A	598	green
636	Q:152	Q	152	1	GLN	A	599	green
637	D:151 G:1	D	151	2	ASP	A	600	light green
638	V:152	V	152	1	VAL	A	601	green
639	N:152	N	152	1	ASN	A	602	green
640	C:152	C	152	1	CYS	A	603	green
641	T:152	T	152	1	THR	A	604	green
642	D:150 N:1 E:1	D	150	3	ASP	A	605	yellow
643	V:152	V	152	1	VAL	A	606	green
644	S:95 P:57	S	95	2	SER	A	607	yellow
645	T:135 V:11 K:2 R:2 A:2	T	135	5	THR	A	608	blue
646	A:109 L:22 T:15 V:3 S:2 M:1	A	109	6	ALA	A	609	blue
647	I:147 L:5	I	147	2	ILE	A	610	light green
648	H:125 R:25 Q:2	H	125	3	HIS	A	611	yellow
649	A:151 V:1	A	151	2	ALA	A	612	light green
650	D:130 E:22	D	130	2	ASP	A	613	yellow
651	Q:148 H:4	Q	148	2	GLN	A	614	light green
652	L:151 V:1	L	151	2	LEU	A	615	light green
653	T:142 A:9 S:1	T	142	3	THR	A	616	yellow
654	P:147 H:4 S:1	P	147	3	PRO	A	617	yellow
655	A:131 S:19 D:1 T:1	A	131	4	ALA	A	618	light blue
656	W:152	W	152	1	TRP	A	619	green
657	R:151	R	151	1	ARG	A	620	green
658	I:104 V:48	I	104	2	ILE	A	621	light green
659	Y:151 H:1	Y	151	2	TYR	A	622	light green
662	S:136 T:13 A:3	S	136	3	SER	A	623	yellow
663	T:144 A:4 S:2 I:1 F:1	T	144	5	THR	A	624	blue
664	G:151 N:1	G	151	2	GLY	A	625	light green
665	N:105 V:21 P:12 I:6 T:3 S:3 L:1 E:1	N	105	8	ASN	A	626	blue
666	N:138 Y:10 F:2 S:1 H:1	N	138	5	ASN	A	627	blue
667	V:149 I:1 M:1 A:1	V	149	4	VAL	A	628	light blue
668	F:152	F	152	1	PHE	A	629	green
669	Q:152	Q	152	1	GLN	A	630	green
670	T:152	T	152	1	THR	A	631	green
671	Q:150 L:1 R:1	Q	150	3	GLN	A	632	yellow
672	A:152	A	152	1	ALA	A	633	green
673	G:152	G	152	1	GLY	A	634	green
674	C:152	C	152	1	CYS	A	635	green
675	L:152	L	152	1	LEU	A	636	green
676	I:151 V:1	I	151	2	ILE	A	637	light green
677	G:152	G	152	1	GLY	A	638	green
678	A:152	A	152	1	ALA	A	639	green
679	E:151 I:1	E	151	2	GLU	A	640	light green
680	H:146 Y:6	H	146	2	HIS	A	641	light green
681	V:151 E:1	V	151	2	VAL	A	642	light green
682	D:105 N:47	D	105	2	ASP	A	643	light green
683	T:105 A:41 S:3 V:2 N:1	T	105	5	THR	A	644	blue
684	S:151 T:1	S	151	2	SER	A	645	light green
685	Y:152	Y	152	1	TYR	A	646	green
686	E:140 Q:11 D:1	E	140	3	GLU	A	647	yellow
687	C:152	C	152	1	CYS	A	648	green
688	D:152	D	152	1	ASP	A	649	green
689	I:151 T:1	I	151	2	ILE	A	650	light green
690	P:152	P	152	1	PRO	A	651	green
691	I:150 V:2	I	150	2	ILE	A	652	light green
692	G:152	G	152	1	GLY	A	653	green
693	A:152	A	152	1	ALA	A	654	green
694	G:152	G	152	1	GLY	A	655	green
695	I:152	I	152	1	ILE	A	656	green
696	C:152	C	152	1	CYS	A	657	green
697	A:152	A	152	1	ALA	A	658	green
698	S:151	S	151	1	SER	A	659	green
699	Y:151	Y	151	1	TYR	A	660	green
700	H:150 Q:1	H	150	2	HIS	A	661	light green
701	T:151	T	151	1	THR	A	662	green
706	V:105 A:45 G:1 P:1	V	105	4
707	S:150 F:1 R:1	S	150	3
708	L:85 S:34 T:14 V:13 H:2 I:2 R:1 D:1	L	85	8
709	L:150 K:1 A:1	L	150	3
710	R:149 W:1 A:1 I:1	R	149	4
711	S:144 N:5 G:2 R:1	S	144	4
712	T:136 V:14 I:1 M:1	T	136	4
713	S:106 G:44 D:1 A:1	S	106	4
714	Q:151 S:1	Q	151	2
715	K:150 E:1 Q:1	K	150	3	LYS	A	672	yellow
716	S:150 A:2	S	150	2	SER	A	673	light green
717	I:152	I	152	1	ILE	A	674	green
718	V:151 I:1	V	151	2	VAL	A	675	light green
719	A:151 V:1	A	151	2	ALA	A	676	light green
720	Y:152	Y	152	1	TYR	A	677	green
721	T:152	T	152	1	THR	A	678	green
722	M:152	M	152	1	MET	A	679	green
723	S:152	S	152	1	SER	A	680	green
724	L:151 I:1	L	151	2	LEU	A	681	light green
725	G:152	G	152	1	GLY	A	682	green
726	A:151 E:1	A	151	2	ALA	A	683	light green
727	D:106 E:46	D	106	2	ASP	A	684	light green
728	S:105 N:46 Q:1	S	105	3	SER	A	685	yellow
729	S:152	S	152	1	SER	A	686	green
730	I:138 V:14	I	138	2	ILE	A	687	light green
731	A:150 V:2	A	150	2	ALA	A	688	light green
732	Y:152	Y	152	1	TYR	A	689	green
733	S:107 A:44 T:1	S	107	3	SER	A	690	yellow
734	N:152	N	152	1	ASN	A	691	green
735	N:152	N	152	1	ASN	A	692	green
736	T:105 S:46 I:1	T	105	3	THR	A	693	yellow
737	I:152	I	152	1	ILE	A	694	green
738	A:152	A	152	1	ALA	A	695	green
739	I:152	I	152	1	ILE	A	696	green
740	P:152	P	152	1	PRO	A	697	green
741	T:152	T	152	1	THR	A	698	green
742	N:152	N	152	1	ASN	A	699	green
743	F:152	F	152	1	PHE	A	700	green
744	S:151 T:1	S	151	2	SER	A	701	light green
745	I:152	I	152	1	ILE	A	702	green
746	S:151 G:1	S	151	2	SER	A	703	light green
747	I:107 V:45	I	107	2	ILE	A	704	light green
748	T:150 A:2	T	150	2	THR	A	705	light green
749	T:151 I:1	T	151	2	THR	A	706	light green
750	E:152	E	152	1	GLU	A	707	green
751	V:151 I:1	V	151	2	VAL	A	708	light green
752	M:150 L:2	M	150	2	MET	A	709	light green
753	P:152	P	152	1	PRO	A	710	green
754	V:152	V	152	1	VAL	A	711	green
755	S:152	S	152	1	SER	A	712	green
756	M:150 I:2	M	150	2	MET	A	713	light green
757	A:137 T:10 S:5	A	137	3	ALA	A	714	yellow
758	K:152	K	152	1	LYS	A	715	green
759	T:151	T	151	1	THR	A	716	green
760	S:148 A:4	S	148	2	SER	A	717	light green
761	V:152	V	152	1	VAL	A	718	green
762	D:152	D	152	1	ASP	A	719	green
763	C:152	C	152	1	CYS	A	720	green
764	N:106 T:46	N	106	2	ASN	A	721	yellow
765	M:152	M	152	1	MET	A	722	green
766	Y:152	Y	152	1	TYR	A	723	green
767	I:152	I	152	1	ILE	A	724	green
768	C:152	C	152	1	CYS	A	725	green
769	G:152	G	152	1	GLY	A	726	green
770	D:152	D	152	1	ASP	A	727	green
771	S:152	S	152	1	SER	A	728	green
772	T:107 L:24 Q:17 I:2 A:2	T	107	5	THR	A	729	blue
773	E:152	E	152	1	GLU	A	730	green
774	C:152	C	152	1	CYS	A	731	green
775	A:105 S:47	A	105	2	ALA	A	732	yellow
776	N:152	N	152	1	ASN	A	733	green
777	L:152	L	152	1	LEU	A	734	green
778	L:152	L	152	1	LEU	A	735	green
779	L:152	L	152	1	LEU	A	736	green
780	Q:152	Q	152	1	GLN	A	737	green
781	Y:152	Y	152	1	TYR	A	738	green
782	G:152	G	152	1	GLY	A	739	green
783	S:152	S	152	1	SER	A	740	green
784	F:152	F	152	1	PHE	A	741	green
785	C:152	C	152	1	CYS	A	742	green
786	T:130 R:22	T	130	2	THR	A	743	yellow
787	Q:152	Q	152	1	GLN	A	744	green
788	L:152	L	152	1	LEU	A	745	green
789	N:152	N	152	1	ASN	A	746	green
790	R:152	R	152	1	ARG	A	747	green
791	A:152	A	152	1	ALA	A	748	green
792	L:152	L	152	1	LEU	A	749	green
793	S:126 T:26	S	126	2	SER	A	750	light green
794	G:152	G	152	1	GLY	A	751	green
795	I:145 V:7	I	145	2	ILE	A	752	light green
796	A:152	A	152	1	ALA	A	753	green
797	A:95 V:28 I:22 L:7	A	95	4	ALA	A	754	light blue
798	E:152	E	152	1	GLU	A	755	green
799	Q:152	Q	152	1	GLN	A	756	green
800	D:152	D	152	1	ASP	A	757	green
801	R:106 K:45 S:1	R	106	3	ARG	A	758	yellow
802	N:152	N	152	1	ASN	A	759	green
803	T:152	T	152	1	THR	A	760	green
804	R:106 Q:46	R	106	2	ARG	A	761	yellow
805	E:150 D:2	E	150	2	GLU	A	762	light green
806	V:152	V	152	1	VAL	A	763	green
807	F:152	F	152	1	PHE	A	764	green
808	A:131 V:21	A	131	2	ALA	A	765	yellow
809	Q:152	Q	152	1	GLN	A	766	green
810	V:151 T:1	V	151	2	VAL	A	767	light green
811	K:152	K	152	1	LYS	A	768	green
812	Q:151 S:1	Q	151	2	GLN	A	769	light green
813	M:146 I:6	M	146	2	MET	A	770	light green
814	Y:152	Y	152	1	TYR	A	771	green
815	K:152	K	152	1	LYS	A	772	green
816	T:152	T	152	1	THR	A	773	green
817	P:152	P	152	1	PRO	A	774	green
818	T:117 A:31 P:3 N:1	T	117	4	THR	A	775	light blue
819	L:107 I:45	L	107	2	LEU	A	776	light green
820	K:139 R:13	K	139	2	LYS	A	777	light green
821	D:82 Y:69	D	82	2	TYR	A	778	yellow
822	F:152	F	152	1	PHE	A	779	green
823	G:148 D:4	G	148	2	GLY	A	780	light green
824	G:152	G	152	1	GLY	A	781	green
825	F:152	F	152	1	PHE	A	782	green
826	N:152	N	152	1	ASN	A	783	green
827	F:152	F	152	1	PHE	A	784	green
828	S:152	S	152	1	SER	A	785	green
829	Q:152	Q	152	1	GLN	A	786	green
830	I:150 M:2	I	150	2	ILE	A	787	light green
831	L:152	L	152	1	LEU	A	788	green
832	P:152	P	152	1	PRO	A	789	green
833	D:152	D	152	1	ASP	A	790	green
834	P:151 S:1	P	151	2	PRO	A	791	light green
835	L:118 S:33 K:1	L	118	3	LEU	A	792	yellow
836	K:152	K	152	1	LYS	A	793	green
837	P:149 S:2 L:1	P	149	3	PRO	A	794	yellow
838	T:147 S:4 I:1	T	147	3	THR	A	795	yellow
839	K:151 Y:1	K	151	2	LYS	A	796	light green
840	R:152	R	152	1	ARG	A	797	green
841	S:152	S	152	1	SER	A	798	green
842	F:152	F	152	1	PHE	A	799	green
843	I:152	I	152	1	ILE	A	800	green
844	E:152	E	152	1	GLU	A	801	green
845	D:152	D	152	1	ASP	A	802	green
846	L:152	L	152	1	LEU	A	803	green
847	L:151 P:1	L	151	2	LEU	A	804	light green
848	F:138 Y:14	F	138	2	PHE	A	805	light green
849	N:152	N	152	1	ASN	A	806	green
850	K:152	K	152	1	LYS	A	807	green
851	V:152	V	152	1	VAL	A	808	green
852	T:152	T	152	1	THR	A	809	green
853	L:152	L	152	1
854	A:150 S:2	A	150	2
855	D:152	D	152	1
856	A:151 P:1	A	151	2
857	G:152	G	152	1
858	F:152	F	152	1
859	M:149 I:3	M	149	2
860	K:152	K	152	1
861	Q:152	Q	152	1
862	Y:152	Y	152	1
863	G:139 A:13	G	139	2
864	E:131 D:20 Q:1	E	131	3
865	C:152	C	152	1
866	L:152	L	152	1
867	G:152	G	152	1
868	D:137 G:15	D	137	2
869	I:142 V:10	I	142	2
870	N:126 S:24 D:1 A:1	N	126	4
871	A:152	A	152	1
872	R:152	R	152	1
873	D:152	D	152	1	ASP	A	830	green
874	L:152	L	152	1	LEU	A	831	green
875	I:152	I	152	1	ILE	A	832	green
876	C:152	C	152	1	CYS	A	833	green
877	A:152	A	152	1	ALA	A	834	green
878	Q:152	Q	152	1	GLN	A	835	green
879	K:152	K	152	1	LYS	A	836	green
880	F:152	F	152	1	PHE	A	837	green
881	N:152	N	152	1	ASN	A	838	green
882	G:151 A:1	G	151	2	GLY	A	839	light green
883	L:152	L	152	1	LEU	A	840	green
884	T:152	T	152	1	THR	A	841	green
885	V:152	V	152	1	VAL	A	842	green
886	L:152	L	152	1	LEU	A	843	green
887	P:151 T:1	P	151	2	PRO	A	844	light green
888	P:152	P	152	1	PRO	A	845	green
889	L:152	L	152	1	LEU	A	846	green
890	L:152	L	152	1	LEU	A	847	green
891	T:152	T	152	1	THR	A	848	green
892	D:147 V:5	D	147	2	ASP	A	849	light green
893	D:129 E:23	D	129	2	ASP	A	850	light green
894	M:152	M	152	1	MET	A	851	green
895	I:148 V:4	I	148	2	ILE	A	852	light green
896	A:152	A	152	1	ALA	A	853	green
897	A:151 Q:1	A	151	2	ALA	A	854	light green
898	Y:152	Y	152	1	TYR	A	855	green
899	T:152	T	152	1	THR	A	856	green
900	A:151 S:1	A	151	2	ALA	A	857	light green
901	A:152	A	152	1	ALA	A	858	green
902	L:152	L	152	1	LEU	A	859	green
903	V:134 I:17 L:1	V	134	3	VAL	A	860	yellow
904	S:151 A:1	S	151	2	SER	A	861	light green
905	G:152	G	152	1	GLY	A	862	green
906	T:151 I:1	T	151	2	THR	A	863	light green
907	A:150 V:1 I:1	A	150	3	ALA	A	864	yellow
908	T:152	T	152	1	THR	A	865	green
909	A:151 S:1	A	151	2	ALA	A	866	light green
910	G:151	G	151	1	GLY	A	867	green
911	W:150 Y:1	W	150	2	TRP	A	868	light green
912	T:150 A:1	T	150	2	THR	A	869	light green
913	F:151	F	151	1	PHE	A	870	green
914	G:151	G	151	1	GLY	A	871	green
915	A:151	A	151	1	ALA	A	872	green
916	G:151	G	151	1	GLY	A	873	green
917	A:148 S:3	A	148	2	ALA	A	874	light green
918	A:151	A	151	1	ALA	A	875	green
919	L:151	L	151	1	LEU	A	876	green
920	Q:151	Q	151	1	GLN	A	877	green
921	I:151	I	151	1	ILE	A	878	green
922	P:151	P	151	1	PRO	A	879	green
923	F:151	F	151	1	PHE	A	880	green
924	A:151	A	151	1	ALA	A	881	green
925	M:151	M	151	1	MET	A	882	green
926	Q:151	Q	151	1	GLN	A	883	green
927	M:151	M	151	1	MET	A	884	green
928	A:151	A	151	1	ALA	A	885	green
929	Y:151	Y	151	1	TYR	A	886	green
930	R:151	R	151	1	ARG	A	887	green
931	F:151	F	151	1	PHE	A	888	green
932	N:151	N	151	1	ASN	A	889	green
933	G:151	G	151	1	GLY	A	890	green
934	I:151	I	151	1	ILE	A	891	green
935	G:151	G	151	1	GLY	A	892	green
936	V:151	V	151	1	VAL	A	893	green
937	T:151	T	151	1	THR	A	894	green
938	Q:151	Q	151	1	GLN	A	895	green
939	N:151	N	151	1	ASN	A	896	green
940	V:151	V	151	1	VAL	A	897	green
941	L:151	L	151	1	LEU	A	898	green
942	Y:151	Y	151	1	TYR	A	899	green
943	E:150 D:1	E	150	2	GLU	A	900	light green
944	N:151	N	151	1	ASN	A	901	green
945	Q:151	Q	151	1	GLN	A	902	green
946	K:151	K	151	1	LYS	A	903	green
947	Q:139 L:12	Q	139	2	GLN	A	904	yellow
948	I:151	I	151	1	ILE	A	905	green
949	A:151	A	151	1	ALA	A	906	green
950	N:151	N	151	1	ASN	A	907	green
951	Q:151	Q	151	1	GLN	A	908	green
952	F:151	F	151	1	PHE	A	909	green
953	N:151	N	151	1	ASN	A	910	green
954	K:138 S:12 N:1	K	138	3	LYS	A	911	yellow
955	A:151	A	151	1	ALA	A	912	green
956	I:151	I	151	1	ILE	A	913	green
957	S:126 T:13 G:12	S	126	3	SER	A	914	yellow
958	Q:138 K:13	Q	138	2	GLN	A	915	yellow
959	I:151	I	151	1	ILE	A	916	green
960	Q:151	Q	151	1	GLN	A	917	green
961	E:147 D:4	E	147	2	GLU	A	918	light green
962	S:151	S	151	1	SER	A	919	green
963	L:150 F:1	L	150	2	LEU	A	920	light green
964	T:141 S:10	T	141	2	THR	A	921	light green
965	T:139 S:12	T	139	2	THR	A	922	light green
966	T:151	T	151	1	THR	A	923	green
967	S:135 A:16	S	135	2	SER	A	924	light green
968	T:138 S:12 A:1	T	138	3	THR	A	925	yellow
969	A:151	A	151	1	ALA	A	926	green
970	L:151	L	151	1	LEU	A	927	green
971	G:151	G	151	1	GLY	A	928	green
972	K:151	K	151	1	LYS	A	929	green
973	L:151	L	151	1	LEU	A	930	green
974	Q:151	Q	151	1	GLN	A	931	green
975	D:151	D	151	1	ASP	A	932	green
976	V:151	V	151	1	VAL	A	933	green
977	V:150 I:1	V	150	2	VAL	A	934	light green
978	N:151	N	151	1	ASN	A	935	green
979	Q:150 D:1	Q	150	2	GLN	A	936	light green
980	N:151	N	151	1	ASN	A	937	green
981	A:151	A	151	1	ALA	A	938	green
982	Q:150 V:1	Q	150	2	GLN	A	939	light green
983	A:151	A	151	1	ALA	A	940	green
984	L:151	L	151	1	LEU	A	941	green
985	N:151	N	151	1	ASN	A	942	green
986	T:151	T	151	1	THR	A	943	green
987	L:151	L	151	1	LEU	A	944	green
988	V:151	V	151	1	VAL	A	945	green
989	K:151	K	151	1	LYS	A	946	green
990	Q:151	Q	151	1	GLN	A	947	green
991	L:151	L	151	1	LEU	A	948	green
992	S:151	S	151	1	SER	A	949	green
993	S:150 F:1	S	150	2	SER	A	950	light green
994	N:151	N	151	1	ASN	A	951	green
995	F:150 L:1	F	150	2	PHE	A	952	light green
996	G:151	G	151	1	GLY	A	953	green
997	A:151	A	151	1	ALA	A	954	green
998	I:151	I	151	1	ILE	A	955	green
999	S:151	S	151	1	SER	A	956	green
1000	S:151	S	151	1	SER	A	957	green
1001	V:140 A:11	V	140	2	VAL	A	958	yellow
1002	L:151	L	151	1	LEU	A	959	green
1003	N:151	N	151	1	ASN	A	960	green
1004	D:151	D	151	1	ASP	A	961	green
1005	I:150 V:1	I	150	2	ILE	A	962	light green
1006	L:151	L	151	1	LEU	A	963	green
1007	S:151	S	151	1	SER	A	964	green
1008	R:151	R	151	1	ARG	A	965	green
1009	L:151	L	151	1	LEU	A	966	green
1010	D:151	D	151	1	ASP	A	967	green
1011	K:148 P:3	K	148	2	LYS	A	968	light green
1012	V:148 P:3	V	148	2	VAL	A	969	light green
1013	E:151	E	151	1	GLU	A	970	green
1014	A:151	A	151	1	ALA	A	971	green
1015	E:151	E	151	1	GLU	A	972	green
1016	V:151	V	151	1	VAL	A	973	green
1017	Q:151	Q	151	1	GLN	A	974	green
1018	I:151	I	151	1	ILE	A	975	green
1019	D:151	D	151	1	ASP	A	976	green
1020	R:151	R	151	1	ARG	A	977	green
1021	L:151	L	151	1	LEU	A	978	green
1022	I:151	I	151	1	ILE	A	979	green
1023	T:151	T	151	1	THR	A	980	green
1024	G:151	G	151	1	GLY	A	981	green
1025	R:151	R	151	1	ARG	A	982	green
1026	L:151	L	151	1	LEU	A	983	green
1027	Q:151	Q	151	1	GLN	A	984	green
1028	S:151	S	151	1	SER	A	985	green
1029	L:151	L	151	1	LEU	A	986	green
1030	Q:151	Q	151	1	GLN	A	987	green
1031	T:151	T	151	1	THR	A	988	green
1032	Y:151	Y	151	1	TYR	A	989	green
1033	V:151	V	151	1	VAL	A	990	green
1034	T:151	T	151	1	THR	A	991	green
1035	Q:151	Q	151	1	GLN	A	992	green
1036	Q:151	Q	151	1	GLN	A	993	green
1037	L:151	L	151	1	LEU	A	994	green
1038	I:151	I	151	1	ILE	A	995	green
1039	R:151	R	151	1	ARG	A	996	green
1040	A:151	A	151	1	ALA	A	997	green
1041	A:151	A	151	1	ALA	A	998	green
1042	E:150 G:1	E	150	2	GLU	A	999	light green
1043	I:151	I	151	1	ILE	A	1000	green
1044	R:150 M:1	R	150	2	ARG	A	1001	light green
1045	A:147 T:4	A	147	2	ALA	A	1002	light green
1046	S:151	S	151	1	SER	A	1003	green
1047	A:151	A	151	1	ALA	A	1004	green
1048	N:151	N	151	1	ASN	A	1005	green
1049	L:151	L	151	1	LEU	A	1006	green
1050	A:151	A	151	1	ALA	A	1007	green
1051	A:151	A	151	1	ALA	A	1008	green
1052	T:151	T	151	1	THR	A	1009	green
1053	K:151	K	151	1	LYS	A	1010	green
1054	M:151	M	151	1	MET	A	1011	green
1055	S:151	S	151	1	SER	A	1012	green
1056	E:151	E	151	1	GLU	A	1013	green
1057	C:151	C	151	1	CYS	A	1014	green
1058	V:151	V	151	1	VAL	A	1015	green
1059	L:150 P:1	L	150	2	LEU	A	1016	light green
1060	G:151	G	151	1	GLY	A	1017	green
1061	Q:151	Q	151	1	GLN	A	1018	green
1062	S:151	S	151	1	SER	A	1019	green
1063	K:151	K	151	1	LYS	A	1020	green
1064	R:151	R	151	1	ARG	A	1021	green
1065	V:151	V	151	1	VAL	A	1022	green
1066	D:144 G:7	D	144	2	ASP	A	1023	yellow
1067	F:151	F	151	1	PHE	A	1024	green
1068	C:151	C	151	1	CYS	A	1025	green
1069	G:151	G	151	1	GLY	A	1026	green
1070	K:139 R:12	K	139	2	LYS	A	1027	light green
1071	G:151	G	151	1	GLY	A	1028	green
1072	Y:151	Y	151	1	TYR	A	1029	green
1073	H:151	H	151	1	HIS	A	1030	green
1074	L:151	L	151	1	LEU	A	1031	green
1075	M:151	M	151	1	MET	A	1032	green
1076	S:151	S	151	1	SER	A	1033	green
1077	F:151	F	151	1	PHE	A	1034	green
1078	P:151	P	151	1	PRO	A	1035	green
1079	Q:151	Q	151	1	GLN	A	1036	green
1080	A:128 S:23	A	128	2	ALA	A	1037	light green
1081	A:151	A	151	1	ALA	A	1038	green
1082	P:151	P	151	1	PRO	A	1039	green
1083	H:151	H	151	1	HIS	A	1040	green
1084	G:151	G	151	1	GLY	A	1041	green
1085	V:151	V	151	1	VAL	A	1042	green
1086	V:151	V	151	1	VAL	A	1043	green
1087	F:151	F	151	1	PHE	A	1044	green
1088	L:151	L	151	1	LEU	A	1045	green
1089	H:151	H	151	1	HIS	A	1046	green
1090	V:151	V	151	1	VAL	A	1047	green
1091	T:151	T	151	1	THR	A	1048	green
1092	Y:150 C:1	Y	150	2	TYR	A	1049	light green
1093	V:149 I:2	V	149	2	VAL	A	1050	light green
1094	P:151	P	151	1	PRO	A	1051	green
1095	S:144 A:5 F:2	S	144	3	SER	A	1052	yellow
1096	Q:148 H:2 K:1	Q	148	3	GLN	A	1053	yellow
1097	E:150 Q:1	E	150	2	GLU	A	1054	light green
1098	R:120 K:30 Q:1	R	120	3	ARG	A	1055	yellow
1099	N:151	N	151	1	ASN	A	1056	green
1100	F:151	F	151	1	PHE	A	1057	green
1101	T:151	T	151	1	THR	A	1058	green
1102	T:151	T	151	1	THR	A	1059	green
1103	A:151	A	151	1	ALA	A	1060	green
1104	P:151	P	151	1	PRO	A	1061	green
1105	A:151	A	151	1	ALA	A	1062	green
1106	I:151	I	151	1	ILE	A	1063	green
1107	C:151	C	151	1	CYS	A	1064	green
1108	H:151	H	151	1	HIS	A	1065	green
1109	E:148 Q:1 N:1 D:1	E	148	4	GLU	A	1066	light blue
1110	G:151	G	151	1	GLY	A	1067	green
1111	K:151	K	151	1	LYS	A	1068	green
1112	A:151	A	151	1	ALA	A	1069	green
1113	Y:147 H:4	Y	147	2	TYR	A	1070	light green
1114	F:151	F	151	1	PHE	A	1071	green
1115	P:151	P	151	1	PRO	A	1072	green
1116	R:151	R	151	1	ARG	A	1073	green
1117	E:151	E	151	1	GLU	A	1074	green
1118	G:151	G	151	1	GLY	A	1075	green
1119	V:151	V	151	1	VAL	A	1076	green
1120	F:151	F	151	1	PHE	A	1077	green
1121	V:151	V	151	1	VAL	A	1078	green
1122	F:108 S:42 M:1	F	108	3	PHE	A	1079	yellow
1123	N:147 S:4	N	147	2	ASN	A	1080	light green
1124	G:151	G	151	1	GLY	A	1081	green
1125	T:140 S:11	T	140	2	THR	A	1082	light green
1126	S:145 H:4 F:2	S	145	3	SER	A	1083	yellow
1127	W:151	W	151	1	TRP	A	1084	green
1128	F:151	F	151	1	PHE	A	1085	green
1129	I:148 V:3	I	148	2	ILE	A	1086	light green
1130	T:151	T	151	1	THR	A	1087	green
1131	Q:151	Q	151	1	GLN	A	1088	green
1132	R:151	R	151	1	ARG	A	1089	green
1133	N:151	N	151	1	ASN	A	1090	green
1134	F:151	F	151	1	PHE	A	1091	green
1135	F:108 Y:43	F	108	2	PHE	A	1092	light green
1136	S:148 E:3	S	148	2	SER	A	1093	light green
1137	P:151	P	151	1	PRO	A	1094	green
1138	Q:150 K:1	Q	150	2	GLN	A	1095	light green
1139	I:135 L:12 T:3 V:1	I	135	4	ILE	A	1096	light blue
1140	I:151	I	151	1	ILE	A	1097	green
1141	T:151	T	151	1	THR	A	1098	green
1142	T:151	T	151	1	THR	A	1099	green
1143	D:151	D	151	1	ASP	A	1100	green
1144	N:151	N	151	1	ASN	A	1101	green
1145	T:151	T	151	1	THR	A	1102	green
1146	F:151	F	151	1	PHE	A	1103	green
1147	V:150 E:1	V	150	2	VAL	A	1104	light green
